# Supplementary material for: Systematic Screening of Associations between Medication Use and Risk of Neurodegenerative Diseases Using a Mendelian Randomization Approach
Source: Biomedicines. 2023 Jul 7;11(7):1930. doi: 10.3390/biomedicines11071930 (PMC10377701; doi:10.3390/biomedicines11071930)
Supplement: Supplementary file 1 [file biomedicines-11-01930-s001.zip]

Archive with 3 entries (3 files):
- Supplementary File S1. MR results.xlsx
- Supplementary File S2. Supplementary figures and codes.pdf
- Supplementary File S3. Further analysis.xlsx
