# Supplementary material for: Systematic Screening of Associations between Medication Use and Risk of Neurodegenerative Diseases Using a Mendelian Randomization Approach
Source: Biomedicines. 2023 Jul 7;11(7):1930. doi: 10.3390/biomedicines11071930 (PMC10377701; doi:10.3390/biomedicines11071930)
Supplement: Supplementary file 1 [file biomedicines-11-01930-s001.zip › Supplementary File S1. MR results.xlsx]

## Sheet: F-statistic
Category	medication	outcome	F-statistic
A02B	Drugs for peptic ulcer and gastro-oesophageal reflux disease (GORD)	Alzheimer's disease || id:ieu-b-2	36.6709
A10	Drugs used in diabetes	Alzheimer's disease || id:ieu-b-2	74.9181
B01A	Antithrombotic agents	Alzheimer's disease || id:ieu-b-2	76.6258
C02	Antihypertensives	Alzheimer's disease || id:ieu-b-2	66.6181
C03	Diuretics	Alzheimer's disease || id:ieu-b-2	72.2475
C07	Beta blocking agents	Alzheimer's disease || id:ieu-b-2	52.889
C08	Calcium channel blockers	Alzheimer's disease || id:ieu-b-2	58.7369
C09	Agents acting on the renin-angiotensin system	Alzheimer's disease || id:ieu-b-2	64.9862
C10AA	HMG CoA reductase inhibitors	Alzheimer's disease || id:ieu-b-2	111.801
H03A	Thyroid preparations	Alzheimer's disease || id:ieu-b-2	97.6648
L04	Immunosuppressants	Alzheimer's disease || id:ieu-b-2	149.567
M01A	Anti-inflammatory and antirheumatic products, non-steroids	Alzheimer's disease || id:ieu-b-2	43.667
M05B	Drugs affecting bone structure and mineralization	Alzheimer's disease || id:ieu-b-2	47.0519
N02A	Opioids	Alzheimer's disease || id:ieu-b-2	52.69
N02BA	Salicylic acid and derivatives	Alzheimer's disease || id:ieu-b-2	73.7554
N02BE	Anilides	Alzheimer's disease || id:ieu-b-2	47.5739
N02C	Antimigraine preparations	Alzheimer's disease || id:ieu-b-2	50.5417
R03A	Adrenergics	Alzheimer's disease || id:ieu-b-2	71.0614
R03BA	Glucocorticoids	Alzheimer's disease || id:ieu-b-2	81.9577
R06A	Antihistamines for systemic use	Alzheimer's disease || id:ieu-b-2	39.0851
S01E	Antiglaucoma preparations and miotics	Alzheimer's disease || id:ieu-b-2	53.2543
A02B	Drugs for peptic ulcer and gastro-oesophageal reflux disease (GORD)	Parkinson's disease || id:ieu-b-7	36.6709
A10	Drugs used in diabetes	Parkinson's disease || id:ieu-b-7	66.6506
B01A	Antithrombotic agents	Parkinson's disease || id:ieu-b-7	66.2578
C02	Antihypertensives	Parkinson's disease || id:ieu-b-7	33.3086
C03	Diuretics	Parkinson's disease || id:ieu-b-7	58.7577
C07	Beta blocking agents	Parkinson's disease || id:ieu-b-7	48.08
C08	Calcium channel blockers	Parkinson's disease || id:ieu-b-7	53.3337
C09	Agents acting on the renin-angiotensin system	Parkinson's disease || id:ieu-b-7	56.8588
C10AA	HMG CoA reductase inhibitors	Parkinson's disease || id:ieu-b-7	104.256
H03A	Thyroid preparations	Parkinson's disease || id:ieu-b-7	91.6441
L04	Immunosuppressants	Parkinson's disease || id:ieu-b-7	119.653
M01A	Anti-inflammatory and antirheumatic products, non-steroids	Parkinson's disease || id:ieu-b-7	37.4286
M05B	Drugs affecting bone structure and mineralization	Parkinson's disease || id:ieu-b-7	37.6411
N02A	Opioids	Parkinson's disease || id:ieu-b-7	35.1262
N02BA	Salicylic acid and derivatives	Parkinson's disease || id:ieu-b-7	57.1155
N02BE	Anilides	Parkinson's disease || id:ieu-b-7	47.5739
N02C	Antimigraine preparations	Parkinson's disease || id:ieu-b-7	46.3295
R03A	Adrenergics	Parkinson's disease || id:ieu-b-7	65.259
R03BA	Glucocorticoids	Parkinson's disease || id:ieu-b-7	69.016
R06A	Antihistamines for systemic use	Parkinson's disease || id:ieu-b-7	39.0851
S01E	Antiglaucoma preparations and miotics	Parkinson's disease || id:ieu-b-7	53.2543
A02B	Drugs for peptic ulcer and gastro-oesophageal reflux disease (GORD)	Amyotrophic lateral sclerosis || id:ebi-a-GCST005647	36.6709
A10	Drugs used in diabetes	Amyotrophic lateral sclerosis || id:ebi-a-GCST005647	66.912
B01A	Antithrombotic agents	Amyotrophic lateral sclerosis || id:ebi-a-GCST005647	66.2578
C02	Antihypertensives	Amyotrophic lateral sclerosis || id:ebi-a-GCST005647	44.4118
C03	Diuretics	Amyotrophic lateral sclerosis || id:ebi-a-GCST005647	59.6247
C07	Beta blocking agents	Amyotrophic lateral sclerosis || id:ebi-a-GCST005647	46.8256
C08	Calcium channel blockers	Amyotrophic lateral sclerosis || id:ebi-a-GCST005647	52.7274
C09	Agents acting on the renin-angiotensin system	Amyotrophic lateral sclerosis || id:ebi-a-GCST005647	57.0446
C10AA	HMG CoA reductase inhibitors	Amyotrophic lateral sclerosis || id:ebi-a-GCST005647	106.105
H03A	Thyroid preparations	Amyotrophic lateral sclerosis || id:ebi-a-GCST005647	90.1304
L04	Immunosuppressants	Amyotrophic lateral sclerosis || id:ebi-a-GCST005647	119.653
M01A	Anti-inflammatory and antirheumatic products, non-steroids	Amyotrophic lateral sclerosis || id:ebi-a-GCST005647	37.4286
M05B	Drugs affecting bone structure and mineralization	Amyotrophic lateral sclerosis || id:ebi-a-GCST005647	37.6411
N02A	Opioids	Amyotrophic lateral sclerosis || id:ebi-a-GCST005647	52.69
N02BA	Salicylic acid and derivatives	Amyotrophic lateral sclerosis || id:ebi-a-GCST005647	53.929
N02BE	Anilides	Amyotrophic lateral sclerosis || id:ebi-a-GCST005647	47.5739
N02C	Antimigraine preparations	Amyotrophic lateral sclerosis || id:ebi-a-GCST005647	46.3295
R03A	Adrenergics	Amyotrophic lateral sclerosis || id:ebi-a-GCST005647	65.17
R03BA	Glucocorticoids	Amyotrophic lateral sclerosis || id:ebi-a-GCST005647	67.4149
R06A	Antihistamines for systemic use	Amyotrophic lateral sclerosis || id:ebi-a-GCST005647	39.0851
S01E	Antiglaucoma preparations and miotics	Amyotrophic lateral sclerosis || id:ebi-a-GCST005647	53.2543

## Sheet: AD-MR
id.exposure	id.exposure	id.outcome	outcome	exposure	method	nsnp	b	se	pval	lo_ci	up_ci	or	or_lci95	or_uci95
36	IRet6V	ieu-b-2	Alzheimer's disease || id:ieu-b-2	Immunosuppressants	Inverse variance weighted	4	-0.129065	0.0547855	0.0184812	-0.236445	-0.0216859	0.878916	0.789429	0.978548
97	yKGAe4	ieu-b-2	Alzheimer's disease || id:ieu-b-2	HMG CoA reductase inhibitors	Inverse variance weighted	65	0.238145	0.107563	0.0268287	0.0273212	0.448969	1.26889	1.0277	1.5667
49	MUPQOD	ieu-b-2	Alzheimer's disease || id:ieu-b-2	Antihypertensives	Inverse variance weighted	2	-0.211396	0.0979539	0.0309186	-0.403386	-0.0194065	0.809453	0.668054	0.980781
9	5GNG6a	ieu-b-2	Alzheimer's disease || id:ieu-b-2	Thyroid preparations	Inverse variance weighted	93	-0.0407587	0.0198009	0.0395487	-0.0795684	-0.00194903	0.960061	0.923515	0.998053
62	R5V6oo	ieu-b-2	Alzheimer's disease || id:ieu-b-2	Beta blocking agents	Inverse variance weighted	40	-0.0626161	0.0448793	0.162952	-0.150579	0.0253473	0.939304	0.860209	1.02567
26	ibhsFS	ieu-b-2	Alzheimer's disease || id:ieu-b-2	Anilides	Inverse variance weighted	6	-0.182423	0.132706	0.169241	-0.442526	0.0776795	0.833249	0.642412	1.08078
87	vyM7lm	ieu-b-2	Alzheimer's disease || id:ieu-b-2	Drugs affecting bone structure and mineralization	Inverse variance weighted	8	-0.0675281	0.0514217	0.189108	-0.168315	0.0332583	0.934701	0.845088	1.03382
77	sS4GsK	ieu-b-2	Alzheimer's disease || id:ieu-b-2	Adrenergics	Inverse variance weighted	45	-0.0533652	0.0440391	0.225601	-0.139682	0.0329515	0.948034	0.869635	1.0335
52	nAV9Ka	ieu-b-2	Alzheimer's disease || id:ieu-b-2	Salicylic acid and derivatives	Inverse variance weighted	6	0.720842	0.680066	0.289163	-0.612087	2.05377	2.05616	0.542218	7.79726
46	lFR0I1	ieu-b-2	Alzheimer's disease || id:ieu-b-2	Antithrombotic agents	Inverse variance weighted	10	0.4146	0.461534	0.369021	-0.490007	1.31921	1.51376	0.612622	3.74045
82	UQGtN1	ieu-b-2	Alzheimer's disease || id:ieu-b-2	Glucocorticoids	Inverse variance weighted	16	0.0371062	0.05668	0.512686	-0.0739867	0.148199	1.0378	0.928684	1.15974
41	jblGeQ	ieu-b-2	Alzheimer's disease || id:ieu-b-2	Anti-inflammatory and antirheumatic products, non-steroids	Inverse variance weighted	6	0.0685008	0.14223	0.630075	-0.210269	0.347271	1.0709	0.810366	1.4152
72	RNhhuY	ieu-b-2	Alzheimer's disease || id:ieu-b-2	Drugs used in diabetes	Inverse variance weighted	46	-0.014703	0.0350692	0.675029	-0.0834386	0.0540327	0.985405	0.919948	1.05552
4	5AqIXc	ieu-b-2	Alzheimer's disease || id:ieu-b-2	Agents acting on the renin-angiotensin system	Inverse variance weighted	119	0.0226548	0.0567929	0.689966	-0.0886593	0.133969	1.02291	0.915157	1.14336
67	RhMLYi	ieu-b-2	Alzheimer's disease || id:ieu-b-2	Antihistamines for systemic use	Inverse variance weighted	7	-0.048217	0.126741	0.703622	-0.29663	0.200196	0.952927	0.743319	1.22164
13	eSDAFq	ieu-b-2	Alzheimer's disease || id:ieu-b-2	Opioids	Inverse variance weighted	2	0.0644538	0.174263	0.711483	-0.277102	0.40601	1.06658	0.757977	1.50082
21	GgfBYv	ieu-b-2	Alzheimer's disease || id:ieu-b-2	Antimigraine preparations	Inverse variance weighted	11	-0.011784	0.0391811	0.763598	-0.0885789	0.0650108	0.988285	0.915231	1.06717
92	X1raNY	ieu-b-2	Alzheimer's disease || id:ieu-b-2	Drugs for peptic ulcer and gastro-oesophageal reflux disease (GORD)	Inverse variance weighted	5	0.0589197	0.197734	0.765722	-0.328639	0.446478	1.06069	0.719903	1.5628
16	G7Bkmi	ieu-b-2	Alzheimer's disease || id:ieu-b-2	Diuretics	Inverse variance weighted	61	-0.0106979	0.038019	0.778416	-0.0852153	0.0638194	0.989359	0.918315	1.0659
31	ICjYev	ieu-b-2	Alzheimer's disease || id:ieu-b-2	Calcium channel blockers	Inverse variance weighted	79	-0.0114988	0.0595041	0.846768	-0.128127	0.105129	0.988567	0.879742	1.11085
57	Ogej7W	ieu-b-2	Alzheimer's disease || id:ieu-b-2	Antiglaucoma preparations and miotics	Inverse variance weighted	14	0.00293556	0.0295676	0.920913	-0.0550169	0.0608881	1.00294	0.946469	1.06278
95	yKGAe4	ieu-b-2	Alzheimer's disease || id:ieu-b-2	HMG CoA reductase inhibitors	MR Egger	65	0.785957	0.181461	5.42321e-05	0.430293	1.14162	2.19451	1.53771	3.13184
85	vyM7lm	ieu-b-2	Alzheimer's disease || id:ieu-b-2	Drugs affecting bone structure and mineralization	MR Egger	8	-0.704618	0.368091	0.104092	-1.42608	0.016839	0.494297	0.24025	1.01698
75	sS4GsK	ieu-b-2	Alzheimer's disease || id:ieu-b-2	Adrenergics	MR Egger	45	-0.201931	0.127868	0.121617	-0.452552	0.0486911	0.817152	0.636003	1.0499
2	5AqIXc	ieu-b-2	Alzheimer's disease || id:ieu-b-2	Agents acting on the renin-angiotensin system	MR Egger	119	0.244862	0.169973	0.152371	-0.0882855	0.578009	1.27744	0.915499	1.78249
7	5GNG6a	ieu-b-2	Alzheimer's disease || id:ieu-b-2	Thyroid preparations	MR Egger	93	0.054858	0.0445315	0.221164	-0.0324238	0.14214	1.05639	0.968096	1.15274
90	X1raNY	ieu-b-2	Alzheimer's disease || id:ieu-b-2	Drugs for peptic ulcer and gastro-oesophageal reflux disease (GORD)	MR Egger	5	1.97835	1.28871	0.222316	-0.547517	4.50423	7.23083	0.578384	90.3983
60	R5V6oo	ieu-b-2	Alzheimer's disease || id:ieu-b-2	Beta blocking agents	MR Egger	40	-0.211326	0.179394	0.246122	-0.562939	0.140287	0.80951	0.569533	1.1506
80	UQGtN1	ieu-b-2	Alzheimer's disease || id:ieu-b-2	Glucocorticoids	MR Egger	16	0.306689	0.255546	0.250004	-0.194182	0.80756	1.35892	0.823508	2.24243
29	ICjYev	ieu-b-2	Alzheimer's disease || id:ieu-b-2	Calcium channel blockers	MR Egger	79	0.23687	0.206718	0.255401	-0.168297	0.642036	1.26728	0.845103	1.90035
65	RhMLYi	ieu-b-2	Alzheimer's disease || id:ieu-b-2	Antihistamines for systemic use	MR Egger	7	-0.684858	0.590473	0.298481	-1.84219	0.472469	0.504162	0.158471	1.60395
44	lFR0I1	ieu-b-2	Alzheimer's disease || id:ieu-b-2	Antithrombotic agents	MR Egger	10	1.42408	1.37276	0.329892	-1.26653	4.1147	4.15405	0.281808	61.2338
34	IRet6V	ieu-b-2	Alzheimer's disease || id:ieu-b-2	Immunosuppressants	MR Egger	4	-0.139697	0.141482	0.427538	-0.417001	0.137608	0.869622	0.65902	1.14753
50	nAV9Ka	ieu-b-2	Alzheimer's disease || id:ieu-b-2	Salicylic acid and derivatives	MR Egger	6	1.51871	2.22466	0.532303	-2.84163	5.87904	4.56632	0.0583305	357.467
55	Ogej7W	ieu-b-2	Alzheimer's disease || id:ieu-b-2	Antiglaucoma preparations and miotics	MR Egger	14	-0.0602018	0.0986451	0.553054	-0.253546	0.133143	0.941575	0.776044	1.14241
39	jblGeQ	ieu-b-2	Alzheimer's disease || id:ieu-b-2	Anti-inflammatory and antirheumatic products, non-steroids	MR Egger	6	-0.305225	0.644773	0.660618	-1.56898	0.95853	0.736958	0.208258	2.60786
19	GgfBYv	ieu-b-2	Alzheimer's disease || id:ieu-b-2	Antimigraine preparations	MR Egger	11	-0.117015	0.269535	0.67441	-0.645304	0.411273	0.889572	0.524503	1.50874
24	ibhsFS	ieu-b-2	Alzheimer's disease || id:ieu-b-2	Anilides	MR Egger	6	-0.250498	1.14617	0.837696	-2.49698	1.99599	0.778413	0.0823331	7.35945
70	RNhhuY	ieu-b-2	Alzheimer's disease || id:ieu-b-2	Drugs used in diabetes	MR Egger	46	-0.012561	0.0845212	0.882538	-0.178223	0.153101	0.987518	0.836756	1.16544
14	G7Bkmi	ieu-b-2	Alzheimer's disease || id:ieu-b-2	Diuretics	MR Egger	61	-0.00409805	0.126191	0.974203	-0.251432	0.243236	0.99591	0.777686	1.27537
37	IRet6V	ieu-b-2	Alzheimer's disease || id:ieu-b-2	Immunosuppressants	Simple mode	4	-0.195472	0.0720088	0.0728835	-0.336609	-0.0543345	0.822447	0.714188	0.947115
10	5GNG6a	ieu-b-2	Alzheimer's disease || id:ieu-b-2	Thyroid preparations	Simple mode	93	-0.107241	0.0644193	0.0993683	-0.233503	0.0190209	0.898309	0.791756	1.0192
5	5AqIXc	ieu-b-2	Alzheimer's disease || id:ieu-b-2	Agents acting on the renin-angiotensin system	Simple mode	119	0.146833	0.112326	0.193685	-0.0733259	0.366991	1.15816	0.929298	1.44339
98	yKGAe4	ieu-b-2	Alzheimer's disease || id:ieu-b-2	HMG CoA reductase inhibitors	Simple mode	65	0.129342	0.100866	0.204358	-0.0683557	0.327039	1.13808	0.933928	1.38686
73	RNhhuY	ieu-b-2	Alzheimer's disease || id:ieu-b-2	Drugs used in diabetes	Simple mode	46	0.0950511	0.0792193	0.236477	-0.0602187	0.250321	1.09972	0.941559	1.28444
63	R5V6oo	ieu-b-2	Alzheimer's disease || id:ieu-b-2	Beta blocking agents	Simple mode	40	0.170114	0.15414	0.276516	-0.132	0.472228	1.18544	0.876341	1.60356
32	ICjYev	ieu-b-2	Alzheimer's disease || id:ieu-b-2	Calcium channel blockers	Simple mode	79	0.105391	0.101766	0.303579	-0.0940703	0.304852	1.11115	0.910219	1.35642
78	sS4GsK	ieu-b-2	Alzheimer's disease || id:ieu-b-2	Adrenergics	Simple mode	45	0.121071	0.125661	0.340577	-0.125225	0.367367	1.1287	0.882298	1.44393
68	RhMLYi	ieu-b-2	Alzheimer's disease || id:ieu-b-2	Antihistamines for systemic use	Simple mode	7	-0.156402	0.159627	0.365026	-0.469272	0.156468	0.855215	0.625458	1.16937
27	ibhsFS	ieu-b-2	Alzheimer's disease || id:ieu-b-2	Anilides	Simple mode	6	-0.20909	0.253644	0.44727	-0.706232	0.288052	0.811322	0.4935	1.33383
58	Ogej7W	ieu-b-2	Alzheimer's disease || id:ieu-b-2	Antiglaucoma preparations and miotics	Simple mode	14	-0.0403964	0.0628759	0.53173	-0.163633	0.0828403	0.960409	0.849053	1.08637
42	jblGeQ	ieu-b-2	Alzheimer's disease || id:ieu-b-2	Anti-inflammatory and antirheumatic products, non-steroids	Simple mode	6	0.176533	0.285167	0.562994	-0.382394	0.73546	1.19307	0.682226	2.08644
17	G7Bkmi	ieu-b-2	Alzheimer's disease || id:ieu-b-2	Diuretics	Simple mode	61	0.0501405	0.0967374	0.606144	-0.139465	0.239746	1.05142	0.869824	1.27093
83	UQGtN1	ieu-b-2	Alzheimer's disease || id:ieu-b-2	Glucocorticoids	Simple mode	16	-0.0624583	0.128002	0.632642	-0.313342	0.188426	0.939452	0.731	1.20735
93	X1raNY	ieu-b-2	Alzheimer's disease || id:ieu-b-2	Drugs for peptic ulcer and gastro-oesophageal reflux disease (GORD)	Simple mode	5	-0.102103	0.298683	0.749673	-0.687522	0.483316	0.902936	0.50282	1.62144
22	GgfBYv	ieu-b-2	Alzheimer's disease || id:ieu-b-2	Antimigraine preparations	Simple mode	11	-0.0206599	0.0635467	0.751794	-0.145212	0.103892	0.979552	0.864839	1.10948
53	nAV9Ka	ieu-b-2	Alzheimer's disease || id:ieu-b-2	Salicylic acid and derivatives	Simple mode	6	-0.0420766	0.16341	0.807061	-0.362361	0.278207	0.958796	0.696031	1.32076
88	vyM7lm	ieu-b-2	Alzheimer's disease || id:ieu-b-2	Drugs affecting bone structure and mineralization	Simple mode	8	0.0264008	0.104933	0.80858	-0.179268	0.23207	1.02675	0.835881	1.26121
47	lFR0I1	ieu-b-2	Alzheimer's disease || id:ieu-b-2	Antithrombotic agents	Simple mode	10	-0.0422785	0.176879	0.81644	-0.388961	0.304404	0.958603	0.677761	1.35582
1	4HVJnN	ieu-b-2	Alzheimer's disease || id:ieu-b-2	Vasodilators used in cardiac diseases	Wald ratio	1	-0.120606	0.109551	0.270933	-0.335326	0.0941131	0.886383	0.715105	1.09868
12	7bg3rq	ieu-b-2	Alzheimer's disease || id:ieu-b-2	Antidepressants	Wald ratio	1	-0.269507	0.331226	0.415837	-0.91871	0.379696	0.763756	0.399033	1.46184
35	IRet6V	ieu-b-2	Alzheimer's disease || id:ieu-b-2	Immunosuppressants	Weighted median	4	-0.147762	0.0376412	8.65385e-05	-0.221539	-0.073985	0.862637	0.801285	0.928686
76	sS4GsK	ieu-b-2	Alzheimer's disease || id:ieu-b-2	Adrenergics	Weighted median	45	-0.0947786	0.0493041	0.0545646	-0.191415	0.00185741	0.909574	0.82579	1.00186
66	RhMLYi	ieu-b-2	Alzheimer's disease || id:ieu-b-2	Antihistamines for systemic use	Weighted median	7	-0.156152	0.0998196	0.117738	-0.351798	0.0394948	0.855429	0.703422	1.04029
25	ibhsFS	ieu-b-2	Alzheimer's disease || id:ieu-b-2	Anilides	Weighted median	6	-0.216872	0.170013	0.202088	-0.550097	0.116353	0.805033	0.576894	1.12339
56	Ogej7W	ieu-b-2	Alzheimer's disease || id:ieu-b-2	Antiglaucoma preparations and miotics	Weighted median	14	-0.0420132	0.0378564	0.267084	-0.116212	0.0321854	0.958857	0.890287	1.03271
40	jblGeQ	ieu-b-2	Alzheimer's disease || id:ieu-b-2	Anti-inflammatory and antirheumatic products, non-steroids	Weighted median	6	0.160341	0.186676	0.390382	-0.205544	0.526225	1.17391	0.814204	1.69253
96	yKGAe4	ieu-b-2	Alzheimer's disease || id:ieu-b-2	HMG CoA reductase inhibitors	Weighted median	65	0.044934	0.0567675	0.428627	-0.0663303	0.156198	1.04596	0.935822	1.16906
20	GgfBYv	ieu-b-2	Alzheimer's disease || id:ieu-b-2	Antimigraine preparations	Weighted median	11	-0.0229304	0.0434024	0.597277	-0.107999	0.0621384	0.977331	0.897628	1.06411
51	nAV9Ka	ieu-b-2	Alzheimer's disease || id:ieu-b-2	Salicylic acid and derivatives	Weighted median	6	0.0745116	0.150088	0.619575	-0.219661	0.368684	1.07736	0.802791	1.44583
30	ICjYev	ieu-b-2	Alzheimer's disease || id:ieu-b-2	Calcium channel blockers	Weighted median	79	-0.0180662	0.0430591	0.674801	-0.102462	0.0663297	0.982096	0.902612	1.06858
15	G7Bkmi	ieu-b-2	Alzheimer's disease || id:ieu-b-2	Diuretics	Weighted median	61	0.0188981	0.0452838	0.67644	-0.0698581	0.107654	1.01908	0.932526	1.11366
61	R5V6oo	ieu-b-2	Alzheimer's disease || id:ieu-b-2	Beta blocking agents	Weighted median	40	-0.0238254	0.0612122	0.697109	-0.143801	0.0961505	0.976456	0.86606	1.10092
45	lFR0I1	ieu-b-2	Alzheimer's disease || id:ieu-b-2	Antithrombotic agents	Weighted median	10	0.0525732	0.138513	0.704277	-0.218913	0.324059	1.05398	0.803392	1.38273
91	X1raNY	ieu-b-2	Alzheimer's disease || id:ieu-b-2	Drugs for peptic ulcer and gastro-oesophageal reflux disease (GORD)	Weighted median	5	-0.0343487	0.20535	0.867158	-0.436834	0.368137	0.966235	0.646079	1.44504
3	5AqIXc	ieu-b-2	Alzheimer's disease || id:ieu-b-2	Agents acting on the renin-angiotensin system	Weighted median	119	0.00735487	0.0469358	0.875481	-0.0846392	0.099349	1.00738	0.918844	1.10445
8	5GNG6a	ieu-b-2	Alzheimer's disease || id:ieu-b-2	Thyroid preparations	Weighted median	93	0.0040556	0.0288811	0.888325	-0.0525514	0.0606626	1.00406	0.948806	1.06254
71	RNhhuY	ieu-b-2	Alzheimer's disease || id:ieu-b-2	Drugs used in diabetes	Weighted median	46	-0.00501251	0.0396065	0.89929	-0.0826412	0.0726162	0.995	0.920681	1.07532
86	vyM7lm	ieu-b-2	Alzheimer's disease || id:ieu-b-2	Drugs affecting bone structure and mineralization	Weighted median	8	-0.00800442	0.0680597	0.906378	-0.141401	0.125393	0.992028	0.868141	1.13359
81	UQGtN1	ieu-b-2	Alzheimer's disease || id:ieu-b-2	Glucocorticoids	Weighted median	16	-0.0036832	0.0668229	0.956044	-0.134656	0.12729	0.996324	0.874016	1.13575
38	IRet6V	ieu-b-2	Alzheimer's disease || id:ieu-b-2	Immunosuppressants	Weighted mode	4	-0.161925	0.0390207	0.0254293	-0.238405	-0.0854441	0.850505	0.787883	0.918104
79	sS4GsK	ieu-b-2	Alzheimer's disease || id:ieu-b-2	Adrenergics	Weighted mode	45	-0.159437	0.0905753	0.0853126	-0.336964	0.0180908	0.852624	0.713934	1.01826
69	RhMLYi	ieu-b-2	Alzheimer's disease || id:ieu-b-2	Antihistamines for systemic use	Weighted mode	7	-0.167436	0.126182	0.232788	-0.414752	0.0798798	0.84583	0.660504	1.08316
64	R5V6oo	ieu-b-2	Alzheimer's disease || id:ieu-b-2	Beta blocking agents	Weighted mode	40	0.166449	0.150849	0.27661	-0.129216	0.462114	1.1811	0.878784	1.58743
59	Ogej7W	ieu-b-2	Alzheimer's disease || id:ieu-b-2	Antiglaucoma preparations and miotics	Weighted mode	14	-0.0463802	0.0436574	0.307407	-0.131949	0.0391884	0.954679	0.876386	1.03997
43	jblGeQ	ieu-b-2	Alzheimer's disease || id:ieu-b-2	Anti-inflammatory and antirheumatic products, non-steroids	Weighted mode	6	0.23592	0.248467	0.385968	-0.251076	0.722916	1.26607	0.777963	2.06043
11	5GNG6a	ieu-b-2	Alzheimer's disease || id:ieu-b-2	Thyroid preparations	Weighted mode	93	0.0318408	0.0374716	0.397679	-0.0416034	0.105285	1.03235	0.95925	1.11103
28	ibhsFS	ieu-b-2	Alzheimer's disease || id:ieu-b-2	Anilides	Weighted mode	6	-0.200294	0.245604	0.45186	-0.681679	0.28109	0.81849	0.505767	1.32457
84	UQGtN1	ieu-b-2	Alzheimer's disease || id:ieu-b-2	Glucocorticoids	Weighted mode	16	-0.0864006	0.112395	0.453992	-0.306695	0.133893	0.917227	0.735875	1.14327
18	G7Bkmi	ieu-b-2	Alzheimer's disease || id:ieu-b-2	Diuretics	Weighted mode	61	0.0501405	0.084681	0.556002	-0.115834	0.216115	1.05142	0.890623	1.24125
23	GgfBYv	ieu-b-2	Alzheimer's disease || id:ieu-b-2	Antimigraine preparations	Weighted mode	11	-0.0304097	0.0546896	0.590407	-0.137601	0.076782	0.970048	0.871446	1.07981
6	5AqIXc	ieu-b-2	Alzheimer's disease || id:ieu-b-2	Agents acting on the renin-angiotensin system	Weighted mode	119	0.0280571	0.0895028	0.754472	-0.147368	0.203483	1.02845	0.862976	1.22566
94	X1raNY	ieu-b-2	Alzheimer's disease || id:ieu-b-2	Drugs for peptic ulcer and gastro-oesophageal reflux disease (GORD)	Weighted mode	5	-0.0717078	0.261649	0.797608	-0.58454	0.441124	0.930803	0.557362	1.55445
99	yKGAe4	ieu-b-2	Alzheimer's disease || id:ieu-b-2	HMG CoA reductase inhibitors	Weighted mode	65	0.0159998	0.0651859	0.806894	-0.111764	0.143764	1.01613	0.894255	1.15461
89	vyM7lm	ieu-b-2	Alzheimer's disease || id:ieu-b-2	Drugs affecting bone structure and mineralization	Weighted mode	8	0.0183443	0.0882957	0.841332	-0.154715	0.191404	1.01851	0.856659	1.21095
33	ICjYev	ieu-b-2	Alzheimer's disease || id:ieu-b-2	Calcium channel blockers	Weighted mode	79	0.0148696	0.0849401	0.861486	-0.151613	0.181352	1.01498	0.859321	1.19884
74	RNhhuY	ieu-b-2	Alzheimer's disease || id:ieu-b-2	Drugs used in diabetes	Weighted mode	46	0.00235602	0.0469405	0.960192	-0.0896474	0.0943594	1.00236	0.914254	1.09895
54	nAV9Ka	ieu-b-2	Alzheimer's disease || id:ieu-b-2	Salicylic acid and derivatives	Weighted mode	6	0.00489692	0.145665	0.974483	-0.280607	0.290401	1.00491	0.755325	1.33696
48	lFR0I1	ieu-b-2	Alzheimer's disease || id:ieu-b-2	Antithrombotic agents	Weighted mode	10	-0.00431271	0.158633	0.978904	-0.315234	0.306609	0.995697	0.729618	1.35881

## Sheet: AD-pleiotropy
	id.exposure	id.outcome	outcome	exposure	egger_intercept	se	pval
21	yKGAe4	ieu-b-2	Alzheimer's disease || id:ieu-b-2	HMG CoA reductase inhibitors	-0.0430376	0.0119607	0.000630594
2	5GNG6a	ieu-b-2	Alzheimer's disease || id:ieu-b-2	Thyroid preparations	-0.0100397	0.00421304	0.0192509
19	vyM7lm	ieu-b-2	Alzheimer's disease || id:ieu-b-2	Drugs affecting bone structure and mineralization	0.0747736	0.0427781	0.131064
1	5AqIXc	ieu-b-2	Alzheimer's disease || id:ieu-b-2	Agents acting on the renin-angiotensin system	-0.0122827	0.00885973	0.168277
7	ICjYev	ieu-b-2	Alzheimer's disease || id:ieu-b-2	Calcium channel blockers	-0.0172821	0.0137796	0.213572
17	sS4GsK	ieu-b-2	Alzheimer's disease || id:ieu-b-2	Adrenergics	0.0130692	0.0105687	0.222951
20	X1raNY	ieu-b-2	Alzheimer's disease || id:ieu-b-2	Drugs for peptic ulcer and gastro-oesophageal reflux disease (GORD)	-0.0945318	0.0628979	0.229879
18	UQGtN1	ieu-b-2	Alzheimer's disease || id:ieu-b-2	Glucocorticoids	-0.026798	0.0247771	0.297726
15	RhMLYi	ieu-b-2	Alzheimer's disease || id:ieu-b-2	Antihistamines for systemic use	0.0619223	0.0561404	0.320268
14	R5V6oo	ieu-b-2	Alzheimer's disease || id:ieu-b-2	Beta blocking agents	0.00966849	0.01129	0.397157
10	lFR0I1	ieu-b-2	Alzheimer's disease || id:ieu-b-2	Antithrombotic agents	-0.0768067	0.0980847	0.456142
13	Ogej7W	ieu-b-2	Alzheimer's disease || id:ieu-b-2	Antiglaucoma preparations and miotics	0.0114133	0.0169752	0.514096
9	jblGeQ	ieu-b-2	Alzheimer's disease || id:ieu-b-2	Anti-inflammatory and antirheumatic products, non-steroids	0.0185712	0.0312508	0.584317
5	GgfBYv	ieu-b-2	Alzheimer's disease || id:ieu-b-2	Antimigraine preparations	0.0159673	0.0404232	0.70204
12	nAV9Ka	ieu-b-2	Alzheimer's disease || id:ieu-b-2	Salicylic acid and derivatives	-0.065862	0.172981	0.722748
8	IRet6V	ieu-b-2	Alzheimer's disease || id:ieu-b-2	Immunosuppressants	0.00435307	0.0510288	0.939789
6	ibhsFS	ieu-b-2	Alzheimer's disease || id:ieu-b-2	Anilides	0.00359729	0.0601038	0.955145
4	G7Bkmi	ieu-b-2	Alzheimer's disease || id:ieu-b-2	Diuretics	-0.000461639	0.00840938	0.956407
16	RNhhuY	ieu-b-2	Alzheimer's disease || id:ieu-b-2	Drugs used in diabetes	-0.000256921	0.00920234	0.977853
3	eSDAFq	ieu-b-2	Alzheimer's disease || id:ieu-b-2	Opioids	NA	NA	NA
11	MUPQOD	ieu-b-2	Alzheimer's disease || id:ieu-b-2	Antihypertensives	NA	NA	NA

## Sheet: AD-MR corrected
Thyroid preparations：leaving out outliers identified by MR-PRESSO
id.exposure	id.outcome	outcome	exposure	method	nsnp	b	se	pval	lo_ci	up_ci	or	or_lci95	or_uci95
WxlOMJ	ieu-b-2	Alzheimer's disease || id:ieu-b-2	Thyroid preparations	MR Egger	87	0.0237442	0.0555093	0.669914	-0.0850541	0.132542	1.02403	0.918463	1.14173
WxlOMJ	ieu-b-2	Alzheimer's disease || id:ieu-b-2	Thyroid preparations	Weighted median	87	-0.0147637	0.0304133	0.627368	-0.0743737	0.0448463	0.985345	0.928325	1.04587
WxlOMJ	ieu-b-2	Alzheimer's disease || id:ieu-b-2	Thyroid preparations	Inverse variance weighted	87	-0.0538809	0.0212242	0.0111278	-0.0954803	-0.0122816	0.947545	0.908936	0.987794
WxlOMJ	ieu-b-2	Alzheimer's disease || id:ieu-b-2	Thyroid preparations	Simple mode	87	-0.0999458	0.0680244	0.14541	-0.233274	0.0333821	0.904886	0.791937	1.03395
WxlOMJ	ieu-b-2	Alzheimer's disease || id:ieu-b-2	Thyroid preparations	Weighted mode	87	0.00979991	0.047674	0.83762	-0.083641	0.103241	1.00985	0.919761	1.10876
id.exposure	id.outcome	outcome	exposure	egger_intercept	se	pval
WxlOMJ	ieu-b-2	Alzheimer's disease || id:ieu-b-2	Thyroid preparations	-0.00762121	0.00504213	0.134369
HMG CoA reductase inhibitors：leaving out outliers identified by MR-PRESSO
id.exposure	id.outcome	outcome	exposure	method	nsnp	b	se	pval	lo_ci	up_ci	or	or_lci95	or_uci95
WewHts	ieu-b-2	Alzheimer's disease || id:ieu-b-2	HMG CoA reductase inhibitors	MR Egger	37	0.0805793	0.135914	0.557081	-0.185813	0.346971	1.08391	0.830429	1.41478
WewHts	ieu-b-2	Alzheimer's disease || id:ieu-b-2	HMG CoA reductase inhibitors	Weighted median	37	0.0167226	0.0715804	0.81528	-0.123575	0.15702	1.01686	0.883755	1.17002
WewHts	ieu-b-2	Alzheimer's disease || id:ieu-b-2	HMG CoA reductase inhibitors	Inverse variance weighted	37	-0.0573097	0.0585948	0.328041	-0.172156	0.0575361	0.944302	0.841848	1.05922
WewHts	ieu-b-2	Alzheimer's disease || id:ieu-b-2	HMG CoA reductase inhibitors	Simple mode	37	0.174766	0.118958	0.15048	-0.0583917	0.407925	1.19097	0.94328	1.50369
WewHts	ieu-b-2	Alzheimer's disease || id:ieu-b-2	HMG CoA reductase inhibitors	Weighted mode	37	-0.0027305	0.0775904	0.972122	-0.154808	0.149347	0.997273	0.85658	1.16108
id.exposure	id.outcome	outcome	exposure	egger_intercept	se	pval
WewHts	ieu-b-2	Alzheimer's disease || id:ieu-b-2	HMG CoA reductase inhibitors	-0.00942128	0.00838596	0.26889

## Sheet: PD-MR
	id.exposure	id.outcome	outcome	exposure	method	nsnp	b	se	pval	lo_ci	up_ci	or	or_lci95	or_uci95
9	5GNG6a	ieu-b-7	Parkinson's disease || id:ieu-b-7	Thyroid preparations	Inverse variance weighted	105	-0.068098	0.0284083	0.0165245	-0.123778	-0.0124178	0.934169	0.883576	0.987659
40	IRet6V	ieu-b-7	Parkinson's disease || id:ieu-b-7	Immunosuppressants	Inverse variance weighted	5	-0.192901	0.0843151	0.022146	-0.358158	-0.0276431	0.824564	0.698962	0.972735
90	UQGtN1	ieu-b-7	Parkinson's disease || id:ieu-b-7	Glucocorticoids	Inverse variance weighted	19	-0.148082	0.0669466	0.0269705	-0.279298	-0.0168668	0.86236	0.756315	0.983275
85	sS4GsK	ieu-b-7	Parkinson's disease || id:ieu-b-7	Adrenergics	Inverse variance weighted	49	-0.0678415	0.037037	0.0669925	-0.140434	0.00475093	0.934409	0.868981	1.00476
55	MUPQOD	ieu-b-7	Parkinson's disease || id:ieu-b-7	Antihypertensives	Inverse variance weighted	4	-0.217763	0.155047	0.160172	-0.521655	0.0861295	0.804316	0.593537	1.08995
15	eSDAFq	ieu-b-7	Parkinson's disease || id:ieu-b-7	Opioids	Inverse variance weighted	3	0.21283	0.160181	0.18395	-0.101124	0.526784	1.23717	0.903821	1.69348
35	ICjYev	ieu-b-7	Parkinson's disease || id:ieu-b-7	Calcium channel blockers	Inverse variance weighted	87	-0.0510475	0.0394743	0.195948	-0.128417	0.0263221	0.950234	0.879486	1.02667
30	ibhsFS	ieu-b-7	Parkinson's disease || id:ieu-b-7	Anilides	Inverse variance weighted	6	-0.792657	0.614424	0.197022	-1.99693	0.411614	0.45264	0.135752	1.50925
80	RNhhuY	ieu-b-7	Parkinson's disease || id:ieu-b-7	Drugs used in diabetes	Inverse variance weighted	51	0.042775	0.0337666	0.205233	-0.0234076	0.108957	1.0437	0.976864	1.11511
95	vyM7lm	ieu-b-7	Parkinson's disease || id:ieu-b-7	Drugs affecting bone structure and mineralization	Inverse variance weighted	10	-0.1083	0.0879874	0.218378	-0.280755	0.0641556	0.897359	0.755213	1.06626
105	yKGAe4	ieu-b-7	Parkinson's disease || id:ieu-b-7	HMG CoA reductase inhibitors	Inverse variance weighted	72	-0.0479128	0.0428159	0.263122	-0.131832	0.0360063	0.953217	0.876488	1.03666
70	R5V6oo	ieu-b-7	Parkinson's disease || id:ieu-b-7	Beta blocking agents	Inverse variance weighted	44	-0.0546566	0.0527364	0.30001	-0.15802	0.0487067	0.94681	0.853833	1.04991
25	GgfBYv	ieu-b-7	Parkinson's disease || id:ieu-b-7	Antimigraine preparations	Inverse variance weighted	12	-0.0403951	0.0424291	0.341066	-0.123556	0.0427659	0.96041	0.883772	1.04369
20	G7Bkmi	ieu-b-7	Parkinson's disease || id:ieu-b-7	Diuretics	Inverse variance weighted	75	-0.0373836	0.0477862	0.434033	-0.131045	0.0562773	0.963307	0.877179	1.05789
100	X1raNY	ieu-b-7	Parkinson's disease || id:ieu-b-7	Drugs for peptic ulcer and gastro-oesophageal reflux disease (GORD)	Inverse variance weighted	5	-0.142767	0.1845	0.439045	-0.504388	0.218853	0.866956	0.603875	1.24465
75	RhMLYi	ieu-b-7	Parkinson's disease || id:ieu-b-7	Antihistamines for systemic use	Inverse variance weighted	7	-0.0765581	0.102375	0.454567	-0.277212	0.124096	0.926299	0.757893	1.13212
65	Ogej7W	ieu-b-7	Parkinson's disease || id:ieu-b-7	Antiglaucoma preparations and miotics	Inverse variance weighted	14	-0.0182403	0.0344347	0.596315	-0.0857323	0.0492517	0.981925	0.91784	1.05048
4	5AqIXc	ieu-b-7	Parkinson's disease || id:ieu-b-7	Agents acting on the renin-angiotensin system	Inverse variance weighted	136	-0.0205145	0.0395599	0.604063	-0.098052	0.057023	0.979695	0.906602	1.05868
50	lFR0I1	ieu-b-7	Parkinson's disease || id:ieu-b-7	Antithrombotic agents	Inverse variance weighted	10	-0.146534	0.332379	0.659313	-0.797997	0.50493	0.863697	0.45023	1.65687
60	nAV9Ka	ieu-b-7	Parkinson's disease || id:ieu-b-7	Salicylic acid and derivatives	Inverse variance weighted	7	0.0179077	0.131108	0.891357	-0.239064	0.274879	1.01807	0.787365	1.31637
45	jblGeQ	ieu-b-7	Parkinson's disease || id:ieu-b-7	Anti-inflammatory and antirheumatic products, non-steroids	Inverse variance weighted	7	-0.029823	0.244081	0.902752	-0.508221	0.448575	0.970617	0.601565	1.56608
88	UQGtN1	ieu-b-7	Parkinson's disease || id:ieu-b-7	Glucocorticoids	MR Egger	19	-0.582549	0.229578	0.0212502	-1.03252	-0.132576	0.558473	0.356107	0.875837
93	vyM7lm	ieu-b-7	Parkinson's disease || id:ieu-b-7	Drugs affecting bone structure and mineralization	MR Egger	10	-1.28849	0.46642	0.0245794	-2.20267	-0.374305	0.275687	0.110508	0.687767
38	IRet6V	ieu-b-7	Parkinson's disease || id:ieu-b-7	Immunosuppressants	MR Egger	5	-0.456828	0.108861	0.0246876	-0.670196	-0.24346	0.633289	0.511608	0.783911
18	G7Bkmi	ieu-b-7	Parkinson's disease || id:ieu-b-7	Diuretics	MR Egger	75	-0.284378	0.156585	0.073457	-0.591285	0.0225286	0.752482	0.553616	1.02278
63	Ogej7W	ieu-b-7	Parkinson's disease || id:ieu-b-7	Antiglaucoma preparations and miotics	MR Egger	14	-0.170244	0.107324	0.138664	-0.380599	0.0401105	0.843459	0.683452	1.04093
78	RNhhuY	ieu-b-7	Parkinson's disease || id:ieu-b-7	Drugs used in diabetes	MR Egger	51	-0.111644	0.0764836	0.150752	-0.261552	0.038264	0.894363	0.769856	1.03901
7	5GNG6a	ieu-b-7	Parkinson's disease || id:ieu-b-7	Thyroid preparations	MR Egger	105	-0.0852478	0.062317	0.174298	-0.207389	0.0368934	0.918285	0.812703	1.03758
83	sS4GsK	ieu-b-7	Parkinson's disease || id:ieu-b-7	Adrenergics	MR Egger	49	-0.125667	0.111093	0.263715	-0.34341	0.0920754	0.881908	0.709347	1.09645
28	ibhsFS	ieu-b-7	Parkinson's disease || id:ieu-b-7	Anilides	MR Egger	6	-4.13849	5.6949	0.507656	-15.3005	7.02351	0.0159469	2.26506e-07	1122.73
58	nAV9Ka	ieu-b-7	Parkinson's disease || id:ieu-b-7	Salicylic acid and derivatives	MR Egger	7	-0.265844	0.397796	0.533554	-1.04552	0.513836	0.766559	0.351507	1.67169
23	GgfBYv	ieu-b-7	Parkinson's disease || id:ieu-b-7	Antimigraine preparations	MR Egger	12	0.177529	0.296553	0.562725	-0.403715	0.758773	1.19426	0.667835	2.13566
53	MUPQOD	ieu-b-7	Parkinson's disease || id:ieu-b-7	Antihypertensives	MR Egger	4	3.50223	5.24161	0.572817	-6.77132	13.7758	33.1895	0.00114619	961051
73	RhMLYi	ieu-b-7	Parkinson's disease || id:ieu-b-7	Antihistamines for systemic use	MR Egger	7	0.316509	0.582225	0.610054	-0.824653	1.45767	1.37233	0.438387	4.29594
13	eSDAFq	ieu-b-7	Parkinson's disease || id:ieu-b-7	Opioids	MR Egger	3	1.78268	2.62509	0.620221	-3.36249	6.92785	5.94575	0.0346487	1020.3
68	R5V6oo	ieu-b-7	Parkinson's disease || id:ieu-b-7	Beta blocking agents	MR Egger	44	0.0909869	0.203246	0.656693	-0.307376	0.48935	1.09525	0.735374	1.63126
48	lFR0I1	ieu-b-7	Parkinson's disease || id:ieu-b-7	Antithrombotic agents	MR Egger	10	0.470279	1.03847	0.662681	-1.56512	2.50568	1.60044	0.209062	12.2519
2	5AqIXc	ieu-b-7	Parkinson's disease || id:ieu-b-7	Agents acting on the renin-angiotensin system	MR Egger	136	0.0496117	0.120113	0.680237	-0.18581	0.285034	1.05086	0.830431	1.32981
33	ICjYev	ieu-b-7	Parkinson's disease || id:ieu-b-7	Calcium channel blockers	MR Egger	87	0.0495706	0.135775	0.715949	-0.216549	0.31569	1.05082	0.805293	1.3712
103	yKGAe4	ieu-b-7	Parkinson's disease || id:ieu-b-7	HMG CoA reductase inhibitors	MR Egger	72	0.0180475	0.0739261	0.807845	-0.126848	0.162943	1.01821	0.880868	1.17697
43	jblGeQ	ieu-b-7	Parkinson's disease || id:ieu-b-7	Anti-inflammatory and antirheumatic products, non-steroids	MR Egger	7	-0.232232	1.18206	0.851983	-2.54906	2.0846	0.792763	0.0781547	8.04139
98	X1raNY	ieu-b-7	Parkinson's disease || id:ieu-b-7	Drugs for peptic ulcer and gastro-oesophageal reflux disease (GORD)	MR Egger	5	0.09301	1.39443	0.951016	-2.64007	2.82609	1.09747	0.0713564	16.8793
31	ibhsFS	ieu-b-7	Parkinson's disease || id:ieu-b-7	Anilides	Simple mode	6	-0.415225	0.254886	0.164229	-0.914803	0.0843524	0.660192	0.400596	1.08801
16	eSDAFq	ieu-b-7	Parkinson's disease || id:ieu-b-7	Opioids	Simple mode	3	0.281034	0.226439	0.340393	-0.162786	0.724853	1.3245	0.849773	2.06443
56	MUPQOD	ieu-b-7	Parkinson's disease || id:ieu-b-7	Antihypertensives	Simple mode	4	-0.220311	0.20893	0.369086	-0.629813	0.189192	0.80227	0.532691	1.20827
66	Ogej7W	ieu-b-7	Parkinson's disease || id:ieu-b-7	Antiglaucoma preparations and miotics	Simple mode	14	0.0762034	0.0907897	0.416447	-0.101744	0.254151	1.07918	0.90326	1.28937
106	yKGAe4	ieu-b-7	Parkinson's disease || id:ieu-b-7	HMG CoA reductase inhibitors	Simple mode	72	-0.0763008	0.0942361	0.420831	-0.261004	0.108402	0.926537	0.770278	1.1145
26	GgfBYv	ieu-b-7	Parkinson's disease || id:ieu-b-7	Antimigraine preparations	Simple mode	12	0.0725353	0.0932382	0.453003	-0.110212	0.255282	1.07523	0.895645	1.29083
96	vyM7lm	ieu-b-7	Parkinson's disease || id:ieu-b-7	Drugs affecting bone structure and mineralization	Simple mode	10	-0.0744286	0.125924	0.569024	-0.321239	0.172382	0.928274	0.72525	1.18813
46	jblGeQ	ieu-b-7	Parkinson's disease || id:ieu-b-7	Anti-inflammatory and antirheumatic products, non-steroids	Simple mode	7	-0.234038	0.444622	0.617508	-1.1055	0.63742	0.791331	0.331046	1.89159
76	RhMLYi	ieu-b-7	Parkinson's disease || id:ieu-b-7	Antihistamines for systemic use	Simple mode	7	0.0977138	0.205111	0.650645	-0.304303	0.499731	1.10265	0.737637	1.64828
41	IRet6V	ieu-b-7	Parkinson's disease || id:ieu-b-7	Immunosuppressants	Simple mode	5	0.0358817	0.0926639	0.71831	-0.145739	0.217503	1.03653	0.864383	1.24297
81	RNhhuY	ieu-b-7	Parkinson's disease || id:ieu-b-7	Drugs used in diabetes	Simple mode	51	0.0374928	0.108848	0.731952	-0.17585	0.250836	1.0382	0.838744	1.2851
36	ICjYev	ieu-b-7	Parkinson's disease || id:ieu-b-7	Calcium channel blockers	Simple mode	87	-0.0353616	0.139089	0.799919	-0.307977	0.237254	0.965256	0.734932	1.26776
71	R5V6oo	ieu-b-7	Parkinson's disease || id:ieu-b-7	Beta blocking agents	Simple mode	44	-0.0345443	0.158216	0.8282	-0.344648	0.275559	0.966045	0.70847	1.31727
86	sS4GsK	ieu-b-7	Parkinson's disease || id:ieu-b-7	Adrenergics	Simple mode	49	-0.0206726	0.0960954	0.830581	-0.209019	0.167674	0.97954	0.811379	1.18255
101	X1raNY	ieu-b-7	Parkinson's disease || id:ieu-b-7	Drugs for peptic ulcer and gastro-oesophageal reflux disease (GORD)	Simple mode	5	-0.0647404	0.29683	0.838022	-0.646528	0.517047	0.937311	0.523862	1.67707
61	nAV9Ka	ieu-b-7	Parkinson's disease || id:ieu-b-7	Salicylic acid and derivatives	Simple mode	7	-0.0405102	0.203419	0.848726	-0.439212	0.358192	0.960299	0.644544	1.43074
21	G7Bkmi	ieu-b-7	Parkinson's disease || id:ieu-b-7	Diuretics	Simple mode	75	-0.0178873	0.131051	0.891804	-0.274746	0.238972	0.982272	0.759765	1.26994
10	5GNG6a	ieu-b-7	Parkinson's disease || id:ieu-b-7	Thyroid preparations	Simple mode	105	0.00697952	0.0668427	0.91704	-0.124032	0.137991	1.007	0.883351	1.14797
91	UQGtN1	ieu-b-7	Parkinson's disease || id:ieu-b-7	Glucocorticoids	Simple mode	19	-0.00876145	0.116854	0.94106	-0.237796	0.220273	0.991277	0.788363	1.24642
51	lFR0I1	ieu-b-7	Parkinson's disease || id:ieu-b-7	Antithrombotic agents	Simple mode	10	0.0125394	0.184829	0.947394	-0.349726	0.374805	1.01262	0.704881	1.45471
5	5AqIXc	ieu-b-7	Parkinson's disease || id:ieu-b-7	Agents acting on the renin-angiotensin system	Simple mode	136	-0.00559095	0.144531	0.9692	-0.288872	0.27769	0.994425	0.749108	1.32008
1	4HVJnN	ieu-b-7	Parkinson's disease || id:ieu-b-7	Vasodilators used in cardiac diseases	Wald ratio	1	-0.0123956	0.112901	0.912574	-0.233681	0.20889	0.987681	0.791614	1.23231
12	7bg3rq	ieu-b-7	Parkinson's disease || id:ieu-b-7	Antidepressants	Wald ratio	1	-0.0349742	0.50404	0.944681	-1.02289	0.952944	0.96563	0.359554	2.59333
39	IRet6V	ieu-b-7	Parkinson's disease || id:ieu-b-7	Immunosuppressants	Weighted median	5	-0.176269	0.0633545	0.00539816	-0.300443	-0.0520939	0.838393	0.74049	0.94924
29	ibhsFS	ieu-b-7	Parkinson's disease || id:ieu-b-7	Anilides	Weighted median	6	-0.411161	0.231065	0.0751714	-0.864049	0.0417264	0.66288	0.421452	1.04261
54	MUPQOD	ieu-b-7	Parkinson's disease || id:ieu-b-7	Antihypertensives	Weighted median	4	-0.191523	0.117114	0.101973	-0.421066	0.0380193	0.8257	0.656347	1.03875
84	sS4GsK	ieu-b-7	Parkinson's disease || id:ieu-b-7	Adrenergics	Weighted median	49	-0.0694912	0.0525968	0.186433	-0.172581	0.0335986	0.932868	0.84149	1.03417
14	eSDAFq	ieu-b-7	Parkinson's disease || id:ieu-b-7	Opioids	Weighted median	3	0.258619	0.196334	0.187758	-0.126196	0.643435	1.29514	0.881442	1.90301
8	5GNG6a	ieu-b-7	Parkinson's disease || id:ieu-b-7	Thyroid preparations	Weighted median	105	-0.0367345	0.0349276	0.292922	-0.105193	0.0317236	0.963932	0.900151	1.03223
94	vyM7lm	ieu-b-7	Parkinson's disease || id:ieu-b-7	Drugs affecting bone structure and mineralization	Weighted median	10	-0.0750199	0.0825445	0.363434	-0.236807	0.0867673	0.927725	0.789143	1.09064
44	jblGeQ	ieu-b-7	Parkinson's disease || id:ieu-b-7	Anti-inflammatory and antirheumatic products, non-steroids	Weighted median	7	-0.173255	0.234232	0.459499	-0.63235	0.28584	0.840923	0.531342	1.33088
34	ICjYev	ieu-b-7	Parkinson's disease || id:ieu-b-7	Calcium channel blockers	Weighted median	87	-0.03722	0.053808	0.489114	-0.142684	0.0682437	0.963464	0.867028	1.07063
89	UQGtN1	ieu-b-7	Parkinson's disease || id:ieu-b-7	Glucocorticoids	Weighted median	19	-0.0369197	0.0656308	0.573751	-0.165556	0.0917167	0.963754	0.847422	1.09605
79	RNhhuY	ieu-b-7	Parkinson's disease || id:ieu-b-7	Drugs used in diabetes	Weighted median	51	-0.0261798	0.0467577	0.575545	-0.117825	0.0654652	0.97416	0.888852	1.06766
99	X1raNY	ieu-b-7	Parkinson's disease || id:ieu-b-7	Drugs for peptic ulcer and gastro-oesophageal reflux disease (GORD)	Weighted median	5	-0.105343	0.222552	0.635971	-0.541545	0.33086	0.900016	0.581849	1.39216
64	Ogej7W	ieu-b-7	Parkinson's disease || id:ieu-b-7	Antiglaucoma preparations and miotics	Weighted median	14	-0.0209025	0.050141	0.67677	-0.119179	0.0773738	0.979314	0.887649	1.08045
19	G7Bkmi	ieu-b-7	Parkinson's disease || id:ieu-b-7	Diuretics	Weighted median	75	-0.0235194	0.0575861	0.682965	-0.136388	0.0893495	0.976755	0.872504	1.09346
3	5AqIXc	ieu-b-7	Parkinson's disease || id:ieu-b-7	Agents acting on the renin-angiotensin system	Weighted median	136	-0.0127067	0.0562137	0.821167	-0.122886	0.0974721	0.987374	0.884365	1.10238
24	GgfBYv	ieu-b-7	Parkinson's disease || id:ieu-b-7	Antimigraine preparations	Weighted median	12	-0.0121995	0.0581957	0.833957	-0.126263	0.101864	0.987875	0.881383	1.10723
104	yKGAe4	ieu-b-7	Parkinson's disease || id:ieu-b-7	HMG CoA reductase inhibitors	Weighted median	72	-0.0103125	0.0569544	0.856317	-0.121943	0.101318	0.989741	0.885199	1.10663
69	R5V6oo	ieu-b-7	Parkinson's disease || id:ieu-b-7	Beta blocking agents	Weighted median	44	-0.0104607	0.0710777	0.882996	-0.149773	0.128852	0.989594	0.860903	1.13752
74	RhMLYi	ieu-b-7	Parkinson's disease || id:ieu-b-7	Antihistamines for systemic use	Weighted median	7	0.0142156	0.119453	0.905271	-0.219912	0.248343	1.01432	0.802589	1.2819
49	lFR0I1	ieu-b-7	Parkinson's disease || id:ieu-b-7	Antithrombotic agents	Weighted median	10	0.0157511	0.144121	0.912972	-0.266727	0.298229	1.01588	0.765882	1.34747
59	nAV9Ka	ieu-b-7	Parkinson's disease || id:ieu-b-7	Salicylic acid and derivatives	Weighted median	7	-0.000312562	0.154048	0.998381	-0.302247	0.301622	0.999687	0.739155	1.35205
42	IRet6V	ieu-b-7	Parkinson's disease || id:ieu-b-7	Immunosuppressants	Weighted mode	5	-0.349421	0.0606838	0.00451235	-0.468361	-0.230481	0.705096	0.626027	0.794152
32	ibhsFS	ieu-b-7	Parkinson's disease || id:ieu-b-7	Anilides	Weighted mode	6	-0.415225	0.252373	0.160831	-0.909876	0.079426	0.660192	0.402574	1.08267
67	Ogej7W	ieu-b-7	Parkinson's disease || id:ieu-b-7	Antiglaucoma preparations and miotics	Weighted mode	14	-0.105386	0.0787588	0.203803	-0.259754	0.0489809	0.899977	0.771242	1.0502
87	sS4GsK	ieu-b-7	Parkinson's disease || id:ieu-b-7	Adrenergics	Weighted mode	49	-0.0806703	0.0823119	0.331973	-0.242002	0.0806611	0.922498	0.785055	1.084
17	eSDAFq	ieu-b-7	Parkinson's disease || id:ieu-b-7	Opioids	Weighted mode	3	0.278757	0.221462	0.335154	-0.155309	0.712822	1.32149	0.856151	2.03974
57	MUPQOD	ieu-b-7	Parkinson's disease || id:ieu-b-7	Antihypertensives	Weighted mode	4	-0.174359	0.184949	0.415362	-0.53686	0.188141	0.839995	0.584581	1.207
97	vyM7lm	ieu-b-7	Parkinson's disease || id:ieu-b-7	Drugs affecting bone structure and mineralization	Weighted mode	10	-0.0813187	0.102868	0.449557	-0.282941	0.120303	0.9219	0.753564	1.12784
47	jblGeQ	ieu-b-7	Parkinson's disease || id:ieu-b-7	Anti-inflammatory and antirheumatic products, non-steroids	Weighted mode	7	-0.207509	0.327583	0.549805	-0.849572	0.434554	0.812606	0.427598	1.54427
107	yKGAe4	ieu-b-7	Parkinson's disease || id:ieu-b-7	HMG CoA reductase inhibitors	Weighted mode	72	-0.0348867	0.0605034	0.566029	-0.153473	0.0836999	0.965715	0.857724	1.0873
11	5GNG6a	ieu-b-7	Parkinson's disease || id:ieu-b-7	Thyroid preparations	Weighted mode	105	-0.0211101	0.0401069	0.599769	-0.0997196	0.0574994	0.979111	0.905091	1.05918
82	RNhhuY	ieu-b-7	Parkinson's disease || id:ieu-b-7	Drugs used in diabetes	Weighted mode	51	-0.0206856	0.0521324	0.693211	-0.122865	0.0814939	0.979527	0.884383	1.08491
77	RhMLYi	ieu-b-7	Parkinson's disease || id:ieu-b-7	Antihistamines for systemic use	Weighted mode	7	0.0754785	0.232651	0.756627	-0.380518	0.531475	1.0784	0.683507	1.70144
6	5AqIXc	ieu-b-7	Parkinson's disease || id:ieu-b-7	Agents acting on the renin-angiotensin system	Weighted mode	136	0.028841	0.10895	0.791631	-0.184701	0.242383	1.02926	0.831353	1.27428
102	X1raNY	ieu-b-7	Parkinson's disease || id:ieu-b-7	Drugs for peptic ulcer and gastro-oesophageal reflux disease (GORD)	Weighted mode	5	-0.0670466	0.29376	0.830656	-0.642817	0.508724	0.935152	0.525809	1.66317
92	UQGtN1	ieu-b-7	Parkinson's disease || id:ieu-b-7	Glucocorticoids	Weighted mode	19	-0.0216132	0.10125	0.833365	-0.220064	0.176837	0.978619	0.802468	1.19344
37	ICjYev	ieu-b-7	Parkinson's disease || id:ieu-b-7	Calcium channel blockers	Weighted mode	87	0.0230305	0.11968	0.847856	-0.211542	0.257603	1.0233	0.809335	1.29383
62	nAV9Ka	ieu-b-7	Parkinson's disease || id:ieu-b-7	Salicylic acid and derivatives	Weighted mode	7	-0.0275597	0.189105	0.888902	-0.398205	0.343086	0.972817	0.671524	1.40929
27	GgfBYv	ieu-b-7	Parkinson's disease || id:ieu-b-7	Antimigraine preparations	Weighted mode	12	-0.0100811	0.0739972	0.894096	-0.155116	0.134954	0.98997	0.856316	1.14448
72	R5V6oo	ieu-b-7	Parkinson's disease || id:ieu-b-7	Beta blocking agents	Weighted mode	44	0.0159303	0.134735	0.906432	-0.24815	0.28001	1.01606	0.780243	1.32314
22	G7Bkmi	ieu-b-7	Parkinson's disease || id:ieu-b-7	Diuretics	Weighted mode	75	0.0129347	0.125029	0.917883	-0.232123	0.257992	1.01302	0.792849	1.29433
52	lFR0I1	ieu-b-7	Parkinson's disease || id:ieu-b-7	Antithrombotic agents	Weighted mode	10	0.0125394	0.161079	0.939653	-0.303176	0.328255	1.01262	0.738469	1.38854

## Sheet: PD-pleiotropy
	id.exposure	id.outcome	outcome	exposure	egger_intercept	se	pval
16	RNhhuY	ieu-b-7	Parkinson's disease || id:ieu-b-7	Drugs used in diabetes	0.0190187	0.00852724	0.0303362
19	vyM7lm	ieu-b-7	Parkinson's disease || id:ieu-b-7	Drugs affecting bone structure and mineralization	0.136163	0.0532171	0.0337184
18	UQGtN1	ieu-b-7	Parkinson's disease || id:ieu-b-7	Glucocorticoids	0.0451894	0.0229861	0.0658555
8	IRet6V	ieu-b-7	Parkinson's disease || id:ieu-b-7	Immunosuppressants	0.0889811	0.0322806	0.0703589
4	G7Bkmi	ieu-b-7	Parkinson's disease || id:ieu-b-7	Diuretics	0.0173762	0.0105027	0.102329
13	Ogej7W	ieu-b-7	Parkinson's disease || id:ieu-b-7	Antiglaucoma preparations and miotics	0.0279921	0.0187192	0.160645
21	yKGAe4	ieu-b-7	Parkinson's disease || id:ieu-b-7	HMG CoA reductase inhibitors	-0.00572423	0.00523361	0.277817
7	ICjYev	ieu-b-7	Parkinson's disease || id:ieu-b-7	Calcium channel blockers	-0.00711588	0.00918549	0.440674
14	R5V6oo	ieu-b-7	Parkinson's disease || id:ieu-b-7	Beta blocking agents	-0.0096917	0.0130566	0.462048
5	GgfBYv	ieu-b-7	Parkinson's disease || id:ieu-b-7	Antimigraine preparations	-0.0333371	0.0448786	0.474675
12	nAV9Ka	ieu-b-7	Parkinson's disease || id:ieu-b-7	Salicylic acid and derivatives	0.0242131	0.0318993	0.482054
15	RhMLYi	ieu-b-7	Parkinson's disease || id:ieu-b-7	Antihistamines for systemic use	-0.0368572	0.0536608	0.522726
1	5AqIXc	ieu-b-7	Parkinson's disease || id:ieu-b-7	Agents acting on the renin-angiotensin system	-0.00392662	0.00634856	0.537292
10	lFR0I1	ieu-b-7	Parkinson's disease || id:ieu-b-7	Antithrombotic agents	-0.0478533	0.0760141	0.546555
11	MUPQOD	ieu-b-7	Parkinson's disease || id:ieu-b-7	Antihypertensives	-0.406452	0.572405	0.551285
17	sS4GsK	ieu-b-7	Parkinson's disease || id:ieu-b-7	Adrenergics	0.00511689	0.00926803	0.583495
6	ibhsFS	ieu-b-7	Parkinson's disease || id:ieu-b-7	Anilides	0.178061	0.301041	0.586005
3	eSDAFq	ieu-b-7	Parkinson's disease || id:ieu-b-7	Opioids	-0.103427	0.172628	0.656364
2	5GNG6a	ieu-b-7	Parkinson's disease || id:ieu-b-7	Thyroid preparations	0.00189388	0.00611803	0.757523
9	jblGeQ	ieu-b-7	Parkinson's disease || id:ieu-b-7	Anti-inflammatory and antirheumatic products, non-steroids	0.0100895	0.0574045	0.867378
20	X1raNY	ieu-b-7	Parkinson's disease || id:ieu-b-7	Drugs for peptic ulcer and gastro-oesophageal reflux disease (GORD)	-0.0116538	0.0683167	0.875406

## Sheet: ALS-MR
	id.exposure	id.outcome	outcome	exposure	method	nsnp	b	se	pval	lo_ci	up_ci	or	or_lci95	or_uci95
101	yKGAe4	ebi-a-GCST005647	Amyotrophic lateral sclerosis || id:ebi-a-GCST005647	HMG CoA reductase inhibitors	Inverse variance weighted	74	0.0814385	0.0290004	0.00498211	0.0245978	0.138279	1.08485	1.0249	1.1483
56	nAV9Ka	ebi-a-GCST005647	Amyotrophic lateral sclerosis || id:ebi-a-GCST005647	Salicylic acid and derivatives	Inverse variance weighted	8	0.257704	0.0932	0.00569107	0.0750325	0.440376	1.29396	1.07792	1.55329
46	lFR0I1	ebi-a-GCST005647	Amyotrophic lateral sclerosis || id:ebi-a-GCST005647	Antithrombotic agents	Inverse variance weighted	10	0.210198	0.0861627	0.0147057	0.0413191	0.379077	1.23392	1.04218	1.46094
76	RNhhuY	ebi-a-GCST005647	Amyotrophic lateral sclerosis || id:ebi-a-GCST005647	Drugs used in diabetes	Inverse variance weighted	52	-0.0301163	0.0206801	0.145311	-0.0706492	0.0104167	0.970333	0.931789	1.01047
13	eSDAFq	ebi-a-GCST005647	Amyotrophic lateral sclerosis || id:ebi-a-GCST005647	Opioids	Inverse variance weighted	2	0.191263	0.147491	0.194708	-0.0978191	0.480344	1.21078	0.906813	1.61663
51	MUPQOD	ebi-a-GCST005647	Amyotrophic lateral sclerosis || id:ebi-a-GCST005647	Antihypertensives	Inverse variance weighted	3	-0.0966443	0.0781579	0.216263	-0.249834	0.0565452	0.907879	0.77893	1.05817
16	G7Bkmi	ebi-a-GCST005647	Amyotrophic lateral sclerosis || id:ebi-a-GCST005647	Diuretics	Inverse variance weighted	74	-0.0337442	0.0274995	0.219791	-0.0876434	0.0201549	0.966819	0.916088	1.02036
21	GgfBYv	ebi-a-GCST005647	Amyotrophic lateral sclerosis || id:ebi-a-GCST005647	Antimigraine preparations	Inverse variance weighted	12	0.0369731	0.030409	0.224038	-0.0226286	0.0965749	1.03767	0.977626	1.10139
91	vyM7lm	ebi-a-GCST005647	Amyotrophic lateral sclerosis || id:ebi-a-GCST005647	Drugs affecting bone structure and mineralization	Inverse variance weighted	10	-0.0536766	0.0540062	0.320273	-0.159529	0.0521756	0.947739	0.852545	1.05356
81	sS4GsK	ebi-a-GCST005647	Amyotrophic lateral sclerosis || id:ebi-a-GCST005647	Adrenergics	Inverse variance weighted	51	0.0294777	0.0301422	0.328097	-0.029601	0.0885563	1.02992	0.970833	1.0926
26	ibhsFS	ebi-a-GCST005647	Amyotrophic lateral sclerosis || id:ebi-a-GCST005647	Anilides	Inverse variance weighted	6	-0.11793	0.125708	0.34818	-0.364317	0.128458	0.888759	0.694671	1.13707
86	UQGtN1	ebi-a-GCST005647	Amyotrophic lateral sclerosis || id:ebi-a-GCST005647	Glucocorticoids	Inverse variance weighted	20	0.0385611	0.0427357	0.366889	-0.0452009	0.122323	1.03931	0.955805	1.13012
31	ICjYev	ebi-a-GCST005647	Amyotrophic lateral sclerosis || id:ebi-a-GCST005647	Calcium channel blockers	Inverse variance weighted	88	-0.0247376	0.0283474	0.382848	-0.0802985	0.0308232	0.975566	0.922841	1.0313
96	X1raNY	ebi-a-GCST005647	Amyotrophic lateral sclerosis || id:ebi-a-GCST005647	Drugs for peptic ulcer and gastro-oesophageal reflux disease (GORD)	Inverse variance weighted	5	-0.142918	0.196667	0.467408	-0.528385	0.242549	0.866825	0.589556	1.27449
71	RhMLYi	ebi-a-GCST005647	Amyotrophic lateral sclerosis || id:ebi-a-GCST005647	Antihistamines for systemic use	Inverse variance weighted	7	0.0339082	0.0684931	0.620558	-0.100338	0.168155	1.03449	0.904531	1.18312
66	R5V6oo	ebi-a-GCST005647	Amyotrophic lateral sclerosis || id:ebi-a-GCST005647	Beta blocking agents	Inverse variance weighted	46	0.017562	0.0372971	0.637735	-0.0555404	0.0906644	1.01772	0.945974	1.0949
9	5GNG6a	ebi-a-GCST005647	Amyotrophic lateral sclerosis || id:ebi-a-GCST005647	Thyroid preparations	Inverse variance weighted	106	0.00660511	0.0189232	0.727052	-0.0304843	0.0436945	1.00663	0.969976	1.04466
41	jblGeQ	ebi-a-GCST005647	Amyotrophic lateral sclerosis || id:ebi-a-GCST005647	Anti-inflammatory and antirheumatic products, non-steroids	Inverse variance weighted	7	-0.0372315	0.125418	0.766574	-0.283052	0.208589	0.963453	0.753481	1.23194
36	IRet6V	ebi-a-GCST005647	Amyotrophic lateral sclerosis || id:ebi-a-GCST005647	Immunosuppressants	Inverse variance weighted	5	0.004345	0.0319598	0.891859	-0.0582963	0.0669863	1.00435	0.94337	1.06928
4	5AqIXc	ebi-a-GCST005647	Amyotrophic lateral sclerosis || id:ebi-a-GCST005647	Agents acting on the renin-angiotensin system	Inverse variance weighted	139	-0.00158587	0.0267072	0.95265	-0.053932	0.0507603	0.998415	0.947497	1.05207
61	Ogej7W	ebi-a-GCST005647	Amyotrophic lateral sclerosis || id:ebi-a-GCST005647	Antiglaucoma preparations and miotics	Inverse variance weighted	14	-9.63985e-05	0.0271833	0.997171	-0.0533756	0.0531828	0.999904	0.948024	1.05462
99	yKGAe4	ebi-a-GCST005647	Amyotrophic lateral sclerosis || id:ebi-a-GCST005647	HMG CoA reductase inhibitors	MR Egger	74	0.140459	0.0511887	0.00765741	0.0401293	0.240789	1.1508	1.04095	1.27225
89	vyM7lm	ebi-a-GCST005647	Amyotrophic lateral sclerosis || id:ebi-a-GCST005647	Drugs affecting bone structure and mineralization	MR Egger	10	-0.87964	0.305614	0.0205659	-1.47864	-0.280637	0.414932	0.227947	0.755302
44	lFR0I1	ebi-a-GCST005647	Amyotrophic lateral sclerosis || id:ebi-a-GCST005647	Antithrombotic agents	MR Egger	10	0.351777	0.272638	0.232999	-0.182594	0.886148	1.42159	0.833106	2.42577
39	jblGeQ	ebi-a-GCST005647	Amyotrophic lateral sclerosis || id:ebi-a-GCST005647	Anti-inflammatory and antirheumatic products, non-steroids	MR Egger	7	-0.719678	0.571985	0.263872	-1.84077	0.401413	0.486909	0.158695	1.49393
74	RNhhuY	ebi-a-GCST005647	Amyotrophic lateral sclerosis || id:ebi-a-GCST005647	Drugs used in diabetes	MR Egger	52	-0.0492441	0.0484031	0.313873	-0.144114	0.045626	0.951949	0.865789	1.04668
79	sS4GsK	ebi-a-GCST005647	Amyotrophic lateral sclerosis || id:ebi-a-GCST005647	Adrenergics	MR Egger	51	0.0832632	0.0901701	0.360323	-0.0934702	0.259997	1.08683	0.910765	1.29693
7	5GNG6a	ebi-a-GCST005647	Amyotrophic lateral sclerosis || id:ebi-a-GCST005647	Thyroid preparations	MR Egger	106	0.0329816	0.0432026	0.446943	-0.0516955	0.117659	1.03353	0.949618	1.12486
69	RhMLYi	ebi-a-GCST005647	Amyotrophic lateral sclerosis || id:ebi-a-GCST005647	Antihistamines for systemic use	MR Egger	7	-0.273252	0.331911	0.447827	-0.923798	0.377294	0.760901	0.397008	1.45833
49	MUPQOD	ebi-a-GCST005647	Amyotrophic lateral sclerosis || id:ebi-a-GCST005647	Antihypertensives	MR Egger	3	-3.42448	3.64418	0.519781	-10.5671	3.71812	0.0325663	2.575e-05	41.187
54	nAV9Ka	ebi-a-GCST005647	Amyotrophic lateral sclerosis || id:ebi-a-GCST005647	Salicylic acid and derivatives	MR Egger	8	0.136892	0.249957	0.603685	-0.353024	0.626807	1.1467	0.70256	1.87163
59	Ogej7W	ebi-a-GCST005647	Amyotrophic lateral sclerosis || id:ebi-a-GCST005647	Antiglaucoma preparations and miotics	MR Egger	14	0.0467129	0.0900583	0.613404	-0.129801	0.223227	1.04782	0.87827	1.2501
29	ICjYev	ebi-a-GCST005647	Amyotrophic lateral sclerosis || id:ebi-a-GCST005647	Calcium channel blockers	MR Egger	88	0.0338856	0.0948849	0.721875	-0.152089	0.21986	1.03447	0.858912	1.2459
84	UQGtN1	ebi-a-GCST005647	Amyotrophic lateral sclerosis || id:ebi-a-GCST005647	Glucocorticoids	MR Egger	20	-0.0559554	0.162068	0.733902	-0.373609	0.261699	0.945581	0.688246	1.29913
64	R5V6oo	ebi-a-GCST005647	Amyotrophic lateral sclerosis || id:ebi-a-GCST005647	Beta blocking agents	MR Egger	46	0.0363372	0.140933	0.797738	-0.239891	0.312566	1.03701	0.786713	1.36693
94	X1raNY	ebi-a-GCST005647	Amyotrophic lateral sclerosis || id:ebi-a-GCST005647	Drugs for peptic ulcer and gastro-oesophageal reflux disease (GORD)	MR Egger	5	0.381084	1.51158	0.817241	-2.58161	3.34377	1.46387	0.0756524	28.3258
2	5AqIXc	ebi-a-GCST005647	Amyotrophic lateral sclerosis || id:ebi-a-GCST005647	Agents acting on the renin-angiotensin system	MR Egger	139	0.0163134	0.0817789	0.842182	-0.143973	0.1766	1.01645	0.865911	1.19315
19	GgfBYv	ebi-a-GCST005647	Amyotrophic lateral sclerosis || id:ebi-a-GCST005647	Antimigraine preparations	MR Egger	12	0.0359447	0.208255	0.86641	-0.372235	0.444125	1.0366	0.689192	1.55913
14	G7Bkmi	ebi-a-GCST005647	Amyotrophic lateral sclerosis || id:ebi-a-GCST005647	Diuretics	MR Egger	74	-0.0133038	0.0887439	0.881253	-0.187242	0.160634	0.986784	0.829243	1.17426
34	IRet6V	ebi-a-GCST005647	Amyotrophic lateral sclerosis || id:ebi-a-GCST005647	Immunosuppressants	MR Egger	5	0.0110039	0.0770178	0.895446	-0.139951	0.161959	1.01106	0.869401	1.17581
24	ibhsFS	ebi-a-GCST005647	Amyotrophic lateral sclerosis || id:ebi-a-GCST005647	Anilides	MR Egger	6	-0.114639	1.05762	0.918903	-2.18757	1.95829	0.891688	0.11219	7.08717
102	yKGAe4	ebi-a-GCST005647	Amyotrophic lateral sclerosis || id:ebi-a-GCST005647	HMG CoA reductase inhibitors	Simple mode	74	0.121955	0.0885583	0.172686	-0.0516197	0.295529	1.1297	0.94969	1.34384
47	lFR0I1	ebi-a-GCST005647	Amyotrophic lateral sclerosis || id:ebi-a-GCST005647	Antithrombotic agents	Simple mode	10	0.216134	0.1661	0.225503	-0.109422	0.54169	1.24127	0.896352	1.71891
57	nAV9Ka	ebi-a-GCST005647	Amyotrophic lateral sclerosis || id:ebi-a-GCST005647	Salicylic acid and derivatives	Simple mode	8	0.205553	0.177486	0.28479	-0.142319	0.553425	1.2282	0.867344	1.7392
5	5AqIXc	ebi-a-GCST005647	Amyotrophic lateral sclerosis || id:ebi-a-GCST005647	Agents acting on the renin-angiotensin system	Simple mode	139	-0.113152	0.105506	0.285381	-0.319943	0.0936396	0.893015	0.72619	1.09816
82	sS4GsK	ebi-a-GCST005647	Amyotrophic lateral sclerosis || id:ebi-a-GCST005647	Adrenergics	Simple mode	51	0.0870964	0.0878583	0.326299	-0.085106	0.259299	1.091	0.918415	1.29602
52	MUPQOD	ebi-a-GCST005647	Amyotrophic lateral sclerosis || id:ebi-a-GCST005647	Antihypertensives	Simple mode	3	-0.14095	0.113928	0.341571	-0.364248	0.0823484	0.868533	0.694719	1.08583
72	RhMLYi	ebi-a-GCST005647	Amyotrophic lateral sclerosis || id:ebi-a-GCST005647	Antihistamines for systemic use	Simple mode	7	0.120433	0.135713	0.409017	-0.145564	0.386431	1.12799	0.864535	1.47172
10	5GNG6a	ebi-a-GCST005647	Amyotrophic lateral sclerosis || id:ebi-a-GCST005647	Thyroid preparations	Simple mode	106	-0.0514337	0.063402	0.419068	-0.175702	0.0728341	0.949867	0.838868	1.07555
77	RNhhuY	ebi-a-GCST005647	Amyotrophic lateral sclerosis || id:ebi-a-GCST005647	Drugs used in diabetes	Simple mode	52	-0.0514405	0.0687793	0.457951	-0.186248	0.083367	0.94986	0.830068	1.08694
67	R5V6oo	ebi-a-GCST005647	Amyotrophic lateral sclerosis || id:ebi-a-GCST005647	Beta blocking agents	Simple mode	46	-0.0795497	0.108199	0.466022	-0.29162	0.13252	0.923532	0.747053	1.1417
17	G7Bkmi	ebi-a-GCST005647	Amyotrophic lateral sclerosis || id:ebi-a-GCST005647	Diuretics	Simple mode	74	-0.0569433	0.0915173	0.53574	-0.236317	0.122431	0.944648	0.78953	1.13024
87	UQGtN1	ebi-a-GCST005647	Amyotrophic lateral sclerosis || id:ebi-a-GCST005647	Glucocorticoids	Simple mode	20	0.0626598	0.100676	0.541081	-0.134664	0.259984	1.06466	0.874009	1.29691
37	IRet6V	ebi-a-GCST005647	Amyotrophic lateral sclerosis || id:ebi-a-GCST005647	Immunosuppressants	Simple mode	5	0.0370506	0.0611832	0.577481	-0.0828685	0.15697	1.03775	0.920472	1.16996
62	Ogej7W	ebi-a-GCST005647	Amyotrophic lateral sclerosis || id:ebi-a-GCST005647	Antiglaucoma preparations and miotics	Simple mode	14	-0.0334174	0.0620311	0.599185	-0.154998	0.0881636	0.967135	0.856417	1.09217
92	vyM7lm	ebi-a-GCST005647	Amyotrophic lateral sclerosis || id:ebi-a-GCST005647	Drugs affecting bone structure and mineralization	Simple mode	10	-0.0435975	0.101373	0.67726	-0.24229	0.155095	0.957339	0.784829	1.16777
97	X1raNY	ebi-a-GCST005647	Amyotrophic lateral sclerosis || id:ebi-a-GCST005647	Drugs for peptic ulcer and gastro-oesophageal reflux disease (GORD)	Simple mode	5	-0.0885319	0.306367	0.78696	-0.689011	0.511947	0.915274	0.502072	1.66854
32	ICjYev	ebi-a-GCST005647	Amyotrophic lateral sclerosis || id:ebi-a-GCST005647	Calcium channel blockers	Simple mode	88	-0.0170757	0.0954974	0.858505	-0.204251	0.170099	0.983069	0.815258	1.18542
42	jblGeQ	ebi-a-GCST005647	Amyotrophic lateral sclerosis || id:ebi-a-GCST005647	Anti-inflammatory and antirheumatic products, non-steroids	Simple mode	7	0.0475111	0.268902	0.865568	-0.479536	0.574558	1.04866	0.619071	1.77635
27	ibhsFS	ebi-a-GCST005647	Amyotrophic lateral sclerosis || id:ebi-a-GCST005647	Anilides	Simple mode	6	0.0231347	0.237099	0.926061	-0.441579	0.487848	1.0234	0.64302	1.62881
22	GgfBYv	ebi-a-GCST005647	Amyotrophic lateral sclerosis || id:ebi-a-GCST005647	Antimigraine preparations	Simple mode	12	0.00283103	0.0703613	0.968626	-0.135077	0.140739	1.00284	0.873648	1.15112
1	4HVJnN	ebi-a-GCST005647	Amyotrophic lateral sclerosis || id:ebi-a-GCST005647	Vasodilators used in cardiac diseases	Wald ratio	1	0.101845	0.0984952	0.30113	-0.0912052	0.294896	1.10721	0.91283	1.34299
12	7bg3rq	ebi-a-GCST005647	Amyotrophic lateral sclerosis || id:ebi-a-GCST005647	Antidepressants	Wald ratio	1	0.228361	0.327112	0.485106	-0.412778	0.8695	1.25654	0.661809	2.38572
45	lFR0I1	ebi-a-GCST005647	Amyotrophic lateral sclerosis || id:ebi-a-GCST005647	Antithrombotic agents	Weighted median	10	0.22887	0.116423	0.049315	0.000681994	0.457059	1.25718	1.00068	1.57942
100	yKGAe4	ebi-a-GCST005647	Amyotrophic lateral sclerosis || id:ebi-a-GCST005647	HMG CoA reductase inhibitors	Weighted median	74	0.0842031	0.0444817	0.0583603	-0.0029811	0.171387	1.08785	0.997023	1.18695
55	nAV9Ka	ebi-a-GCST005647	Amyotrophic lateral sclerosis || id:ebi-a-GCST005647	Salicylic acid and derivatives	Weighted median	8	0.205693	0.120919	0.088929	-0.0313091	0.442695	1.22838	0.969176	1.5569
15	G7Bkmi	ebi-a-GCST005647	Amyotrophic lateral sclerosis || id:ebi-a-GCST005647	Diuretics	Weighted median	74	-0.0582846	0.0396456	0.141524	-0.13599	0.0194208	0.943381	0.872851	1.01961
50	MUPQOD	ebi-a-GCST005647	Amyotrophic lateral sclerosis || id:ebi-a-GCST005647	Antihypertensives	Weighted median	3	-0.119183	0.0951962	0.210581	-0.305767	0.0674019	0.887646	0.736558	1.06973
8	5GNG6a	ebi-a-GCST005647	Amyotrophic lateral sclerosis || id:ebi-a-GCST005647	Thyroid preparations	Weighted median	106	0.0325348	0.0268211	0.225118	-0.0200345	0.0851041	1.03307	0.980165	1.08883
80	sS4GsK	ebi-a-GCST005647	Amyotrophic lateral sclerosis || id:ebi-a-GCST005647	Adrenergics	Weighted median	51	0.040261	0.039952	0.313581	-0.0380448	0.118567	1.04108	0.96267	1.12588
75	RNhhuY	ebi-a-GCST005647	Amyotrophic lateral sclerosis || id:ebi-a-GCST005647	Drugs used in diabetes	Weighted median	52	-0.0280951	0.0339511	0.407945	-0.0946393	0.0384491	0.972296	0.909701	1.0392
90	vyM7lm	ebi-a-GCST005647	Amyotrophic lateral sclerosis || id:ebi-a-GCST005647	Drugs affecting bone structure and mineralization	Weighted median	10	-0.0480654	0.0607589	0.428895	-0.167153	0.071022	0.953071	0.84607	1.0736
30	ICjYev	ebi-a-GCST005647	Amyotrophic lateral sclerosis || id:ebi-a-GCST005647	Calcium channel blockers	Weighted median	88	-0.0287297	0.0398467	0.470907	-0.106829	0.0493699	0.971679	0.898679	1.05061
70	RhMLYi	ebi-a-GCST005647	Amyotrophic lateral sclerosis || id:ebi-a-GCST005647	Antihistamines for systemic use	Weighted median	7	0.0566331	0.0841603	0.500999	-0.108321	0.221587	1.05827	0.897339	1.24806
85	UQGtN1	ebi-a-GCST005647	Amyotrophic lateral sclerosis || id:ebi-a-GCST005647	Glucocorticoids	Weighted median	20	0.0348136	0.0523298	0.505875	-0.0677527	0.13738	1.03543	0.934492	1.14726
3	5AqIXc	ebi-a-GCST005647	Amyotrophic lateral sclerosis || id:ebi-a-GCST005647	Agents acting on the renin-angiotensin system	Weighted median	139	-0.0157808	0.040446	0.696412	-0.0950549	0.0634934	0.984343	0.909323	1.06555
20	GgfBYv	ebi-a-GCST005647	Amyotrophic lateral sclerosis || id:ebi-a-GCST005647	Antimigraine preparations	Weighted median	12	0.00948916	0.0397313	0.811235	-0.0683843	0.0873626	1.00953	0.933902	1.09129
25	ibhsFS	ebi-a-GCST005647	Amyotrophic lateral sclerosis || id:ebi-a-GCST005647	Anilides	Weighted median	6	-0.0352468	0.164006	0.829836	-0.356699	0.286205	0.965367	0.699983	1.33137
65	R5V6oo	ebi-a-GCST005647	Amyotrophic lateral sclerosis || id:ebi-a-GCST005647	Beta blocking agents	Weighted median	46	0.009927	0.0526841	0.850544	-0.0933339	0.113188	1.00998	0.910889	1.11984
95	X1raNY	ebi-a-GCST005647	Amyotrophic lateral sclerosis || id:ebi-a-GCST005647	Drugs for peptic ulcer and gastro-oesophageal reflux disease (GORD)	Weighted median	5	-0.0258555	0.197703	0.89595	-0.413352	0.361642	0.974476	0.661429	1.43568
40	jblGeQ	ebi-a-GCST005647	Amyotrophic lateral sclerosis || id:ebi-a-GCST005647	Anti-inflammatory and antirheumatic products, non-steroids	Weighted median	7	0.00592293	0.169533	0.97213	-0.326361	0.338207	1.00594	0.721544	1.40243
35	IRet6V	ebi-a-GCST005647	Amyotrophic lateral sclerosis || id:ebi-a-GCST005647	Immunosuppressants	Weighted median	5	-0.000878498	0.0339005	0.979326	-0.0673234	0.0655664	0.999122	0.934893	1.06776
60	Ogej7W	ebi-a-GCST005647	Amyotrophic lateral sclerosis || id:ebi-a-GCST005647	Antiglaucoma preparations and miotics	Weighted median	14	-0.000280269	0.0347608	0.993567	-0.0684115	0.067851	0.99972	0.933876	1.07021
103	yKGAe4	ebi-a-GCST005647	Amyotrophic lateral sclerosis || id:ebi-a-GCST005647	HMG CoA reductase inhibitors	Weighted mode	74	0.102625	0.0533366	0.0582403	-0.00191468	0.207165	1.10808	0.998087	1.23019
78	RNhhuY	ebi-a-GCST005647	Amyotrophic lateral sclerosis || id:ebi-a-GCST005647	Drugs used in diabetes	Weighted mode	52	-0.0468329	0.0393876	0.239936	-0.124033	0.0303668	0.954247	0.883351	1.03083
48	lFR0I1	ebi-a-GCST005647	Amyotrophic lateral sclerosis || id:ebi-a-GCST005647	Antithrombotic agents	Weighted mode	10	0.213303	0.170275	0.241885	-0.120436	0.547042	1.23776	0.886534	1.72813
58	nAV9Ka	ebi-a-GCST005647	Amyotrophic lateral sclerosis || id:ebi-a-GCST005647	Salicylic acid and derivatives	Weighted mode	8	0.181971	0.155706	0.280786	-0.123212	0.487154	1.19958	0.884076	1.62768
11	5GNG6a	ebi-a-GCST005647	Amyotrophic lateral sclerosis || id:ebi-a-GCST005647	Thyroid preparations	Weighted mode	106	0.0377131	0.0354403	0.289711	-0.0317499	0.107176	1.03843	0.968749	1.11313
6	5AqIXc	ebi-a-GCST005647	Amyotrophic lateral sclerosis || id:ebi-a-GCST005647	Agents acting on the renin-angiotensin system	Weighted mode	139	-0.0901253	0.088747	0.31163	-0.264069	0.0838188	0.913817	0.76792	1.08743
53	MUPQOD	ebi-a-GCST005647	Amyotrophic lateral sclerosis || id:ebi-a-GCST005647	Antihypertensives	Weighted mode	3	-0.144008	0.122089	0.359489	-0.383302	0.0952867	0.865881	0.681607	1.09997
18	G7Bkmi	ebi-a-GCST005647	Amyotrophic lateral sclerosis || id:ebi-a-GCST005647	Diuretics	Weighted mode	74	-0.0720666	0.0812369	0.37793	-0.231291	0.0871578	0.930469	0.793509	1.09107
83	sS4GsK	ebi-a-GCST005647	Amyotrophic lateral sclerosis || id:ebi-a-GCST005647	Adrenergics	Weighted mode	51	0.0620448	0.0713402	0.388619	-0.077782	0.201872	1.06401	0.925166	1.22369
73	RhMLYi	ebi-a-GCST005647	Amyotrophic lateral sclerosis || id:ebi-a-GCST005647	Antihistamines for systemic use	Weighted mode	7	0.0850341	0.122563	0.513759	-0.15519	0.325258	1.08875	0.856252	1.38439
68	R5V6oo	ebi-a-GCST005647	Amyotrophic lateral sclerosis || id:ebi-a-GCST005647	Beta blocking agents	Weighted mode	46	-0.05765	0.10501	0.585722	-0.263469	0.148169	0.94398	0.768381	1.15971
93	vyM7lm	ebi-a-GCST005647	Amyotrophic lateral sclerosis || id:ebi-a-GCST005647	Drugs affecting bone structure and mineralization	Weighted mode	10	-0.0435975	0.0976777	0.665897	-0.235046	0.147851	0.957339	0.790535	1.15934
33	ICjYev	ebi-a-GCST005647	Amyotrophic lateral sclerosis || id:ebi-a-GCST005647	Calcium channel blockers	Weighted mode	88	-0.0259347	0.0766399	0.73588	-0.176149	0.12428	0.974399	0.838493	1.13233
38	IRet6V	ebi-a-GCST005647	Amyotrophic lateral sclerosis || id:ebi-a-GCST005647	Immunosuppressants	Weighted mode	5	-0.0137305	0.0398282	0.747651	-0.0917939	0.0643329	0.986363	0.912293	1.06645
88	UQGtN1	ebi-a-GCST005647	Amyotrophic lateral sclerosis || id:ebi-a-GCST005647	Glucocorticoids	Weighted mode	20	0.0216847	0.0846274	0.800522	-0.144185	0.187554	1.02192	0.865728	1.2063
98	X1raNY	ebi-a-GCST005647	Amyotrophic lateral sclerosis || id:ebi-a-GCST005647	Drugs for peptic ulcer and gastro-oesophageal reflux disease (GORD)	Weighted mode	5	-0.0535218	0.281451	0.858442	-0.605166	0.498123	0.947885	0.545984	1.64563
43	jblGeQ	ebi-a-GCST005647	Amyotrophic lateral sclerosis || id:ebi-a-GCST005647	Anti-inflammatory and antirheumatic products, non-steroids	Weighted mode	7	0.0442956	0.300309	0.887569	-0.544311	0.632902	1.04529	0.580242	1.88307
23	GgfBYv	ebi-a-GCST005647	Amyotrophic lateral sclerosis || id:ebi-a-GCST005647	Antimigraine preparations	Weighted mode	12	0.00185066	0.0646792	0.977686	-0.124921	0.128622	1.00185	0.882567	1.13726
63	Ogej7W	ebi-a-GCST005647	Amyotrophic lateral sclerosis || id:ebi-a-GCST005647	Antiglaucoma preparations and miotics	Weighted mode	14	0.00096768	0.0480519	0.984239	-0.0932141	0.0951494	1.00097	0.910998	1.09982
28	ibhsFS	ebi-a-GCST005647	Amyotrophic lateral sclerosis || id:ebi-a-GCST005647	Anilides	Weighted mode	6	0.00266808	0.235505	0.991399	-0.458922	0.464258	1.00267	0.631965	1.59083

## Sheet: ALS-pleiotropy
	id.exposure	id.outcome	outcome	exposure	egger_intercept	se	pval
19	vyM7lm	ebi-a-GCST005647	Amyotrophic lateral sclerosis || id:ebi-a-GCST005647	Drugs affecting bone structure and mineralization	0.0954466	0.0349355	0.0257627
21	yKGAe4	ebi-a-GCST005647	Amyotrophic lateral sclerosis || id:ebi-a-GCST005647	HMG CoA reductase inhibitors	-0.00488643	0.00349227	0.166042
9	jblGeQ	ebi-a-GCST005647	Amyotrophic lateral sclerosis || id:ebi-a-GCST005647	Anti-inflammatory and antirheumatic products, non-steroids	0.0332763	0.0272275	0.276114
15	RhMLYi	ebi-a-GCST005647	Amyotrophic lateral sclerosis || id:ebi-a-GCST005647	Antihistamines for systemic use	0.0296496	0.0313491	0.387686
2	5GNG6a	ebi-a-GCST005647	Amyotrophic lateral sclerosis || id:ebi-a-GCST005647	Thyroid preparations	-0.00275149	0.00404892	0.498292
7	ICjYev	ebi-a-GCST005647	Amyotrophic lateral sclerosis || id:ebi-a-GCST005647	Calcium channel blockers	-0.00418633	0.00646423	0.518959
11	MUPQOD	ebi-a-GCST005647	Amyotrophic lateral sclerosis || id:ebi-a-GCST005647	Antihypertensives	0.3682	0.403109	0.528793
17	sS4GsK	ebi-a-GCST005647	Amyotrophic lateral sclerosis || id:ebi-a-GCST005647	Adrenergics	-0.00468817	0.0074018	0.52943
18	UQGtN1	ebi-a-GCST005647	Amyotrophic lateral sclerosis || id:ebi-a-GCST005647	Glucocorticoids	0.0098207	0.0162227	0.552492
13	Ogej7W	ebi-a-GCST005647	Amyotrophic lateral sclerosis || id:ebi-a-GCST005647	Antiglaucoma preparations and miotics	-0.0085398	0.0156189	0.594565
10	lFR0I1	ebi-a-GCST005647	Amyotrophic lateral sclerosis || id:ebi-a-GCST005647	Antithrombotic agents	-0.0108022	0.0196435	0.597393
12	nAV9Ka	ebi-a-GCST005647	Amyotrophic lateral sclerosis || id:ebi-a-GCST005647	Salicylic acid and derivatives	0.00943473	0.0181124	0.621095
16	RNhhuY	ebi-a-GCST005647	Amyotrophic lateral sclerosis || id:ebi-a-GCST005647	Drugs used in diabetes	0.00235864	0.00538668	0.663369
20	X1raNY	ebi-a-GCST005647	Amyotrophic lateral sclerosis || id:ebi-a-GCST005647	Drugs for peptic ulcer and gastro-oesophageal reflux disease (GORD)	-0.0262087	0.0747795	0.749144
4	G7Bkmi	ebi-a-GCST005647	Amyotrophic lateral sclerosis || id:ebi-a-GCST005647	Diuretics	-0.00145712	0.00601481	0.809271
1	5AqIXc	ebi-a-GCST005647	Amyotrophic lateral sclerosis || id:ebi-a-GCST005647	Agents acting on the renin-angiotensin system	-0.000988939	0.00427056	0.817217
14	R5V6oo	ebi-a-GCST005647	Amyotrophic lateral sclerosis || id:ebi-a-GCST005647	Beta blocking agents	-0.00122668	0.00887954	0.890755
8	IRet6V	ebi-a-GCST005647	Amyotrophic lateral sclerosis || id:ebi-a-GCST005647	Immunosuppressants	-0.00219557	0.0222999	0.92778
5	GgfBYv	ebi-a-GCST005647	Amyotrophic lateral sclerosis || id:ebi-a-GCST005647	Antimigraine preparations	0.00015502	0.0310545	0.996115
6	ibhsFS	ebi-a-GCST005647	Amyotrophic lateral sclerosis || id:ebi-a-GCST005647	Anilides	-0.000173963	0.0555103	0.99765
3	eSDAFq	ebi-a-GCST005647	Amyotrophic lateral sclerosis || id:ebi-a-GCST005647	Opioids	NA	NA	NA
