# Supplementary material for: Systematic Screening of Associations between Medication Use and Risk of Neurodegenerative Diseases Using a Mendelian Randomization Approach
Source: Biomedicines. 2023 Jul 7;11(7):1930. doi: 10.3390/biomedicines11071930 (PMC10377701; doi:10.3390/biomedicines11071930)
Supplement: Supplementary file 1 [file biomedicines-11-01930-s001.zip › Supplementary File S3. Further analysis.xlsx]

## Sheet: GWAS of primary diseases
Medication	NDs	Major Primary Disease	Sample size	GWAS ID	Source
Antihypertensives	AD	systolic blood pressure	757601	ieu-b-38	PMID: 33563324
thyroid preparations	AD	hypothyroidism	463010	ukb-b-4226	https://doi.org/10.5523/bris.pnoat8cxo0u52p6ynfaekeigi
Immunosuppressants	AD	Rheumatoid arthritis	80799	ieu-a-833	PMID: 24390342
thyroid preparations	PD	hypothyroidism	463010	ukb-b-4226	https://doi.org/10.5523/bris.pnoat8cxo0u52p6ynfaekeigi
Immunosuppressants	PD	Rheumatoid arthritis	80799	ieu-a-833	PMID: 24390342
Glucocorticoids	PD	Asthma	408442	ebi-a-GCST90014325	PMID: 34103634
antithrombotic agents / salicylic acid and derivatives	ALS	Coronary artery disease	547261	ebi-a-GCST005195	PMID: 29212778
HMG CoA reductase inhibitors	ALS	Low density lipoprotein cholesterol levels	431167	ebi-a-GCST90002412	PMID: 32493714

## Sheet: AD-MR
1. systolic blood pressure and AD:
id.exposure	id.outcome	outcome	exposure	method	nsnp	b	se	pval	lo_ci	up_ci	or	or_lci95	or_uci95
ieu-b-38	ieu-b-2	Alzheimer's disease || id:ieu-b-2	systolic blood pressure || id:ieu-b-38	MR Egger	377	-0.00370673	0.00949049	0.696335	-0.0223081	0.0148946	0.9963	0.977939	1.01501
ieu-b-38	ieu-b-2	Alzheimer's disease || id:ieu-b-2	systolic blood pressure || id:ieu-b-38	Weighted median	377	0.00336244	0.00467426	0.471924	-0.00579911	0.012524	1.00337	0.994218	1.0126
ieu-b-38	ieu-b-2	Alzheimer's disease || id:ieu-b-2	systolic blood pressure || id:ieu-b-38	Inverse variance weighted	377	-0.00307353	0.00364569	0.399195	-0.0102191	0.00407202	0.996931	0.989833	1.00408
ieu-b-38	ieu-b-2	Alzheimer's disease || id:ieu-b-2	systolic blood pressure || id:ieu-b-38	Simple mode	377	0.00905737	0.0135581	0.504516	-0.0175164	0.0356312	1.0091	0.982636	1.03627
ieu-b-38	ieu-b-2	Alzheimer's disease || id:ieu-b-2	systolic blood pressure || id:ieu-b-38	Weighted mode	377	0.00905737	0.00892595	0.31089	-0.00843749	0.0265522	1.0091	0.991598	1.02691
2. hypothyroidism and AD:
id.exposure	id.outcome	outcome	exposure	method	nsnp	b	se	pval	lo_ci	up_ci	or	or_lci95	or_uci95
ukb-b-4226	ieu-b-2	Alzheimer's disease || id:ieu-b-2	Diagnoses - secondary ICD10: E03.9 Hypothyroidism, unspecified || id:ukb-b-4226	MR Egger	32	-3.13364	3.057	0.313524	-9.12536	2.85807	0.0435588	0.000108869	17.4279
ukb-b-4226	ieu-b-2	Alzheimer's disease || id:ieu-b-2	Diagnoses - secondary ICD10: E03.9 Hypothyroidism, unspecified || id:ukb-b-4226	Weighted median	32	1.62852	1.52504	0.285588	-1.36056	4.6176	5.09631	0.256516	101.251
ukb-b-4226	ieu-b-2	Alzheimer's disease || id:ieu-b-2	Diagnoses - secondary ICD10: E03.9 Hypothyroidism, unspecified || id:ukb-b-4226	Inverse variance weighted	32	0.460857	1.20149	0.701296	-1.89406	2.81577	1.58543	0.15046	16.7061
ukb-b-4226	ieu-b-2	Alzheimer's disease || id:ieu-b-2	Diagnoses - secondary ICD10: E03.9 Hypothyroidism, unspecified || id:ukb-b-4226	Simple mode	32	2.19878	2.9009	0.454196	-3.48698	7.88455	9.01402	0.030593	2655.92
ukb-b-4226	ieu-b-2	Alzheimer's disease || id:ieu-b-2	Diagnoses - secondary ICD10: E03.9 Hypothyroidism, unspecified || id:ukb-b-4226	Weighted mode	32	2.42	2.36687	0.314482	-2.21907	7.05908	11.2459	0.10871	1163.37
3. rheumatoid arthritis and AD:
before removing IVs associated with use of immunosuppressants:
id.exposure	id.outcome	outcome	exposure	method	nsnp	b	se	pval	lo_ci	up_ci	or	or_lci95	or_uci95
ieu-a-833	ieu-b-2	Alzheimer's disease || id:ieu-b-2	Rheumatoid arthritis || id:ieu-a-833	MR Egger	51	-0.065273	0.0324733	0.0499479	-0.128921	-0.00162531	0.936812	0.879044	0.998376
ieu-a-833	ieu-b-2	Alzheimer's disease || id:ieu-b-2	Rheumatoid arthritis || id:ieu-a-833	Weighted median	51	-0.0154548	0.0276826	0.576651	-0.0697127	0.0388032	0.984664	0.932662	1.03957
ieu-a-833	ieu-b-2	Alzheimer's disease || id:ieu-b-2	Rheumatoid arthritis || id:ieu-a-833	Inverse variance weighted	51	-0.0425446	0.0198284	0.0319018	-0.0814083	-0.00368092	0.958348	0.921817	0.996326
ieu-a-833	ieu-b-2	Alzheimer's disease || id:ieu-b-2	Rheumatoid arthritis || id:ieu-a-833	Simple mode	51	0.00775776	0.0679796	0.9096	-0.125482	0.140998	1.00779	0.882071	1.15142
ieu-a-833	ieu-b-2	Alzheimer's disease || id:ieu-b-2	Rheumatoid arthritis || id:ieu-a-833	Weighted mode	51	0.0162685	0.0603572	0.788626	-0.102032	0.134569	1.0164	0.903001	1.14404
after removing IVs associated with use of immunosuppressants:
id.exposure	id.outcome	outcome	exposure	method	nsnp	b	se	pval	lo_ci	up_ci	or	or_lci95	or_uci95
iI6uZ0	ieu-b-2	Alzheimer's disease || id:ieu-b-2	RA-Immunosuppressants	MR Egger	48	-0.0801353	0.0636535	0.214407	-0.204896	0.0446255	0.922991	0.814732	1.04564
iI6uZ0	ieu-b-2	Alzheimer's disease || id:ieu-b-2	RA-Immunosuppressants	Weighted median	48	-0.0300719	0.0328874	0.360512	-0.0945311	0.0343874	0.970376	0.909799	1.03499
iI6uZ0	ieu-b-2	Alzheimer's disease || id:ieu-b-2	RA-Immunosuppressants	Inverse variance weighted	48	-0.0329425	0.0241802	0.17308	-0.0803357	0.0144508	0.967594	0.922807	1.01456
iI6uZ0	ieu-b-2	Alzheimer's disease || id:ieu-b-2	RA-Immunosuppressants	Simple mode	48	-0.00013654	0.0848167	0.998722	-0.166377	0.166104	0.999863	0.846727	1.1807
iI6uZ0	ieu-b-2	Alzheimer's disease || id:ieu-b-2	RA-Immunosuppressants	Weighted mode	48	-0.0325028	0.0722546	0.654896	-0.174122	0.109116	0.96802	0.840194	1.11529

## Sheet: AD-pleiotropy
id.exposure	id.outcome	outcome	exposure	egger_intercept	se	pval
ieu-b-38	ieu-b-2	Alzheimer's disease || id:ieu-b-2	systolic blood pressure || id:ieu-b-38	0.000208714	0.00288759	0.942418
ukb-b-4226	ieu-b-2	Alzheimer's disease || id:ieu-b-2	Diagnoses - secondary ICD10: E03.9 Hypothyroidism, unspecified || id:ukb-b-4226	0.0113078	0.00885904	0.211602
ieu-a-833	ieu-b-2	Alzheimer's disease || id:ieu-b-2	Rheumatoid arthritis || id:ieu-a-833	0.00467052	0.00527776	0.380509
iI6uZ0	ieu-b-2	Alzheimer's disease || id:ieu-b-2	RA-Immunosuppressants	0.00634867	0.00791605	0.426677

## Sheet: PD-MR
1. hypothyroidism and PD
id.exposure	id.outcome	outcome	exposure	method	nsnp	b	se	pval	lo_ci	up_ci	or	or_lci95	or_uci95
ukb-b-4226	ieu-b-7	Parkinson's disease || id:ieu-b-7	Diagnoses - secondary ICD10: E03.9 Hypothyroidism, unspecified || id:ukb-b-4226	MR Egger	34	-7.19504	4.53405	0.122371	-16.0818	1.69169	0.000750298	1.03699e-07	5.42866
ukb-b-4226	ieu-b-7	Parkinson's disease || id:ieu-b-7	Diagnoses - secondary ICD10: E03.9 Hypothyroidism, unspecified || id:ukb-b-4226	Weighted median	34	-2.19283	1.99917	0.272698	-6.11119	1.72554	0.111601	0.0022179	5.61555
ukb-b-4226	ieu-b-7	Parkinson's disease || id:ieu-b-7	Diagnoses - secondary ICD10: E03.9 Hypothyroidism, unspecified || id:ukb-b-4226	Inverse variance weighted	34	-2.42568	1.77578	0.171944	-5.9062	1.05484	0.0884178	0.0027225	2.87151
ukb-b-4226	ieu-b-7	Parkinson's disease || id:ieu-b-7	Diagnoses - secondary ICD10: E03.9 Hypothyroidism, unspecified || id:ukb-b-4226	Simple mode	34	-0.919894	3.6516	0.802669	-8.07703	6.23724	0.398561	0.000310593	511.444
ukb-b-4226	ieu-b-7	Parkinson's disease || id:ieu-b-7	Diagnoses - secondary ICD10: E03.9 Hypothyroidism, unspecified || id:ukb-b-4226	Weighted mode	34	-1.49442	2.54453	0.560994	-6.48171	3.49286	0.224378	0.0015312	32.8797
2. rheumatoid arthritis and PD
before removing IVs associated with use of immunosuppressants:
id.exposure	id.outcome	outcome	exposure	method	nsnp	b	se	pval	lo_ci	up_ci	or	or_lci95	or_uci95
ieu-a-833	ieu-b-7	Parkinson's disease || id:ieu-b-7	Rheumatoid arthritis || id:ieu-a-833	MR Egger	50	-0.0839507	0.0382872	0.0332118	-0.158994	-0.00890777	0.919477	0.853002	0.991132
ieu-a-833	ieu-b-7	Parkinson's disease || id:ieu-b-7	Rheumatoid arthritis || id:ieu-a-833	Weighted median	50	-0.0748712	0.0306592	0.0146044	-0.134963	-0.0147791	0.927863	0.873748	0.98533
ieu-a-833	ieu-b-7	Parkinson's disease || id:ieu-b-7	Rheumatoid arthritis || id:ieu-a-833	Inverse variance weighted	50	-0.0766868	0.0229031	0.000813029	-0.121577	-0.0317968	0.92618	0.885523	0.968703
ieu-a-833	ieu-b-7	Parkinson's disease || id:ieu-b-7	Rheumatoid arthritis || id:ieu-a-833	Simple mode	50	-0.0346808	0.0582207	0.554133	-0.148793	0.0794319	0.965914	0.861747	1.08267
ieu-a-833	ieu-b-7	Parkinson's disease || id:ieu-b-7	Rheumatoid arthritis || id:ieu-a-833	Weighted mode	50	-0.0887301	0.02947	0.0041104	-0.146491	-0.0309689	0.915092	0.863733	0.969506
after removing IVs associated with use of immunosuppressants:
id.exposure	id.outcome	outcome	exposure	method	nsnp	b	se	pval	lo_ci	up_ci	or	or_lci95	or_uci95
bW11cq	ieu-b-7	Parkinson's disease || id:ieu-b-7	RA-Immunosuppressants	MR Egger	47	0.0245635	0.0791576	0.757757	-0.130585	0.179712	1.02487	0.877582	1.19687
bW11cq	ieu-b-7	Parkinson's disease || id:ieu-b-7	RA-Immunosuppressants	Weighted median	47	-0.0418776	0.0374514	0.263488	-0.115282	0.0315271	0.958987	0.891115	1.03203
bW11cq	ieu-b-7	Parkinson's disease || id:ieu-b-7	RA-Immunosuppressants	Inverse variance weighted	47	-0.0543205	0.0300466	0.0706261	-0.113212	0.00457087	0.947129	0.892961	1.00458
bW11cq	ieu-b-7	Parkinson's disease || id:ieu-b-7	RA-Immunosuppressants	Simple mode	47	-0.022415	0.071624	0.75573	-0.162798	0.117968	0.977834	0.849763	1.12521
bW11cq	ieu-b-7	Parkinson's disease || id:ieu-b-7	RA-Immunosuppressants	Weighted mode	47	-0.018432	0.0626725	0.770005	-0.14127	0.104406	0.981737	0.868255	1.11005
3. Asthma and PD:
id.exposure	id.outcome	outcome	exposure	method	nsnp	b	se	pval	lo_ci	up_ci	or	or_lci95	or_uci95
ebi-a-GCST90014325	ieu-b-7	Parkinson's disease || id:ieu-b-7	Asthma || id:ebi-a-GCST90014325	MR Egger	69	-0.00817496	0.11937	0.945604	-0.242141	0.225791	0.991858	0.784946	1.25331
ebi-a-GCST90014325	ieu-b-7	Parkinson's disease || id:ieu-b-7	Asthma || id:ebi-a-GCST90014325	Weighted median	69	-0.0370485	0.0602956	0.53892	-0.155228	0.081131	0.963629	0.85622	1.08451
ebi-a-GCST90014325	ieu-b-7	Parkinson's disease || id:ieu-b-7	Asthma || id:ebi-a-GCST90014325	Inverse variance weighted	69	-0.0192003	0.0475632	0.686448	-0.112424	0.0740236	0.980983	0.893665	1.07683
ebi-a-GCST90014325	ieu-b-7	Parkinson's disease || id:ieu-b-7	Asthma || id:ebi-a-GCST90014325	Simple mode	69	0.146607	0.109038	0.183236	-0.0671062	0.360321	1.1579	0.935096	1.43379
ebi-a-GCST90014325	ieu-b-7	Parkinson's disease || id:ieu-b-7	Asthma || id:ebi-a-GCST90014325	Weighted mode	69	-0.0277664	0.0693116	0.689968	-0.163617	0.108084	0.972616	0.849067	1.11414

## Sheet: PD-pleiotropy
id.exposure	id.outcome	outcome	exposure	egger_intercept	se	pval
ukb-b-4226	ieu-b-7	Parkinson's disease || id:ieu-b-7	Diagnoses - secondary ICD10: E03.9 Hypothyroidism, unspecified || id:ukb-b-4226	0.015002	0.0131333	0.261812
ieu-a-833	ieu-b-7	Parkinson's disease || id:ieu-b-7	Rheumatoid arthritis || id:ieu-a-833	0.00148046	0.00621897	0.812851
bW11cq	ieu-b-7	Parkinson's disease || id:ieu-b-7	RA-Immunosuppressants	-0.0106955	0.00993221	0.287289
ebi-a-GCST90014325	ieu-b-7	Parkinson's disease || id:ieu-b-7	Asthma || id:ebi-a-GCST90014325	-0.000818481	0.00811644	0.919977

## Sheet: ALS-MR
1. Coronary artery disease and ALS
id.exposure	id.outcome	outcome	exposure	method	nsnp	b	se	pval	lo_ci	up_ci	or	or_lci95	or_uci95
ebi-a-GCST005195	ebi-a-GCST005647	Amyotrophic lateral sclerosis || id:ebi-a-GCST005647	Coronary artery disease || id:ebi-a-GCST005195	MR Egger	61	0.133056	0.0635794	0.0406812	0.00844026	0.257671	1.14231	1.00848	1.29391
ebi-a-GCST005195	ebi-a-GCST005647	Amyotrophic lateral sclerosis || id:ebi-a-GCST005647	Coronary artery disease || id:ebi-a-GCST005195	Weighted median	61	0.0982531	0.0490894	0.0453372	0.00203781	0.194468	1.10324	1.00204	1.21466
ebi-a-GCST005195	ebi-a-GCST005647	Amyotrophic lateral sclerosis || id:ebi-a-GCST005647	Coronary artery disease || id:ebi-a-GCST005195	Inverse variance weighted	61	0.0335837	0.0314078	0.284944	-0.0279756	0.0951429	1.03415	0.972412	1.09982
ebi-a-GCST005195	ebi-a-GCST005647	Amyotrophic lateral sclerosis || id:ebi-a-GCST005647	Coronary artery disease || id:ebi-a-GCST005195	Simple mode	61	-0.107237	0.0842807	0.208147	-0.272427	0.057953	0.898313	0.761529	1.05967
ebi-a-GCST005195	ebi-a-GCST005647	Amyotrophic lateral sclerosis || id:ebi-a-GCST005647	Coronary artery disease || id:ebi-a-GCST005195	Weighted mode	61	0.117087	0.0522052	0.0286144	0.0147647	0.219409	1.12422	1.01487	1.24534
2. LDL-C and ALS
before removing IVs associated with use of HMG CoA reductase inhibitors:
id.exposure	id.outcome	outcome	exposure	method	nsnp	b	se	pval	lo_ci	up_ci	or	or_lci95	or_uci95
ebi-a-GCST90002412	ebi-a-GCST005647	Amyotrophic lateral sclerosis || id:ebi-a-GCST005647	Low density lipoprotein cholesterol levels || id:ebi-a-GCST90002412	MR Egger	310	0.106871	0.0416528	0.0107678	0.0252318	0.188511	1.11279	1.02555	1.20745
ebi-a-GCST90002412	ebi-a-GCST005647	Amyotrophic lateral sclerosis || id:ebi-a-GCST005647	Low density lipoprotein cholesterol levels || id:ebi-a-GCST90002412	Weighted median	310	0.0899639	0.0500434	0.0722218	-0.00812118	0.188049	1.09413	0.991912	1.20689
ebi-a-GCST90002412	ebi-a-GCST005647	Amyotrophic lateral sclerosis || id:ebi-a-GCST005647	Low density lipoprotein cholesterol levels || id:ebi-a-GCST90002412	Inverse variance weighted	310	0.0725607	0.0302971	0.0166215	0.0131785	0.131943	1.07526	1.01327	1.14104
ebi-a-GCST90002412	ebi-a-GCST005647	Amyotrophic lateral sclerosis || id:ebi-a-GCST005647	Low density lipoprotein cholesterol levels || id:ebi-a-GCST90002412	Simple mode	310	0.12671	0.0984734	0.199145	-0.0662974	0.319718	1.13509	0.935852	1.37674
ebi-a-GCST90002412	ebi-a-GCST005647	Amyotrophic lateral sclerosis || id:ebi-a-GCST005647	Low density lipoprotein cholesterol levels || id:ebi-a-GCST90002412	Weighted mode	310	0.110616	0.037941	0.00381105	0.0362521	0.184981	1.11697	1.03692	1.2032
after removing IVs associated with use of HMG CoA reductase inhibitors:
id.exposure	id.outcome	outcome	exposure	method	nsnp	b	se	pval	lo_ci	up_ci	or	or_lci95	or_uci95
n1h0h7	ebi-a-GCST005647	Amyotrophic lateral sclerosis || id:ebi-a-GCST005647	Low density lipoprotein cholesterol levels-HMG CoA reductase inhibitors	MR Egger	266	0.0520854	0.06903	0.451202	-0.0832135	0.187384	1.05347	0.920155	1.20609
n1h0h7	ebi-a-GCST005647	Amyotrophic lateral sclerosis || id:ebi-a-GCST005647	Low density lipoprotein cholesterol levels-HMG CoA reductase inhibitors	Weighted median	266	0.0853207	0.0714568	0.232471	-0.0547346	0.225376	1.08907	0.946736	1.25279
n1h0h7	ebi-a-GCST005647	Amyotrophic lateral sclerosis || id:ebi-a-GCST005647	Low density lipoprotein cholesterol levels-HMG CoA reductase inhibitors	Inverse variance weighted	266	0.0353272	0.0449952	0.432376	-0.0528634	0.123518	1.03596	0.94851	1.13147
n1h0h7	ebi-a-GCST005647	Amyotrophic lateral sclerosis || id:ebi-a-GCST005647	Low density lipoprotein cholesterol levels-HMG CoA reductase inhibitors	Simple mode	266	0.111768	0.181133	0.537732	-0.243253	0.46679	1.11825	0.784073	1.59487
n1h0h7	ebi-a-GCST005647	Amyotrophic lateral sclerosis || id:ebi-a-GCST005647	Low density lipoprotein cholesterol levels-HMG CoA reductase inhibitors	Weighted mode	266	0.0949064	0.0653778	0.147779	-0.0332341	0.223047	1.09956	0.967312	1.24988

## Sheet: ALS-pleiotropy
id.exposure	id.outcome	outcome	exposure	egger_intercept	se	pval
ebi-a-GCST005195	ebi-a-GCST005647	Amyotrophic lateral sclerosis || id:ebi-a-GCST005647	Coronary artery disease || id:ebi-a-GCST005195	-0.00838845	0.0046883	0.0787109
ebi-a-GCST90002412	ebi-a-GCST005647	Amyotrophic lateral sclerosis || id:ebi-a-GCST005647	Low density lipoprotein cholesterol levels || id:ebi-a-GCST90002412	-0.00180715	0.00150673	0.231299
n1h0h7	ebi-a-GCST005647	Amyotrophic lateral sclerosis || id:ebi-a-GCST005647	Low density lipoprotein cholesterol levels-HMG CoA reductase inhibitors	-0.000582112	0.00181617	0.74883
